# Supplementary material for: 10-(1,2,2-Trichloro­vin­yl)-10H-pheno­thia­zine 5,5-dioxide
Source: Acta Crystallogr Sect E Struct Rep Online. 2012 Jul 21;68(Pt 8):o2519. doi: 10.1107/S160053681203245X (PMC3414969; doi:10.1107/S160053681203245X)
Supplement: Supplementary file 1 [file e-68-o2519-sup1.cif]

##############################################################################
#                                                                            #
# This CIF contains the data in a paper accepted for publication in          #
# Acta Crystallographica Section E. It conforms to the requirements of       #
# Notes for Authors for Acta Crystallographica Section E, and has been       #
# peer reviewed under the auspices of the IUCr Commission on Journals.       #
#                                                                            #
# Full details of the Crystallographic Information File format               #
# are given in the paper "The Crystallographic Information File (CIF):       #
# a New Standard Archive File for Crystallography" by S. R. Hall, F. H.      #
# Allen and I. D. Brown [Acta Cryst. (1991), A47, 655-685].                  #
#                                                                            #
# The current version of the core CIF dictionary is obtainable from          #
# ftp://ftp.iucr.org/pub/cif_core.dic.                                       #
#                                                                            #
# Software is freely available for graphical display of the structure(s)     #
# in this CIF. For information consult the CIF software page                 #
# http://www.iucr.org/resources/cif/software.                                #
#                                                                            #
# This file may be used for bona fide research purposes within the           #
# scientific community so long as proper attribution is given to the journal # 
# article from which it was obtained.                                        #
#                                                                            #
##############################################################################
data_global
_audit_creation_method     'by CrystalStructure 4.0'
_journal_date_recd_electronic     2012-07-09
_journal_date_accepted     2012-07-17
_journal_name_full     'Acta Crystallographica, Section E'
_journal_year     2012
_journal_volume     68
_journal_issue      8
_journal_page_first     o2519
_journal_page_last     o2519
_journal_paper_category     QO
_journal_paper_doi     10.1107/S160053681203245X
_journal_coeditor_code     FF2076
_publ_contact_author_name     'Okuno Tsunehisa'
_publ_contact_author_address
;
Department of Material Science and Chemistry
Wakayama University
Sakaedani
Wakayama 640-8510
Japan
;
_publ_contact_author_email     'okuno@center.wakayama-u.ac.jp'
_publ_contact_author_fax     '+81-73-457-8272'
_publ_contact_author_phone     '+81-73-457-8264'
_publ_section_title
;
10-(1,2,2-Trichlorovinyl)-10<i>H</i>-phenothiazine 5,5-dioxide
;
loop_
    _publ_author_name
    _publ_author_address
    'Tabata, Hideyuki'
;
Department of Material Science and Chemistry
Wakayama University
Sakaedani
Wakayama 640-8510
Japan
;
    'Okuno, Tsunehisa'
;
Department of Material Science and Chemistry
Wakayama University
Sakaedani
Wakayama 640-8510
Japan
;
data_I
_chemical_name_systematic
;
10-(1,2,2-Trichlorovinyl)-10<i>H</i>-phenothiazine 5,5-dioxide
;
_chemical_formula_moiety     'C14 H8 Cl3 N O2 S'
_chemical_formula_sum     'C14 H8 Cl3 N O2 S'
_chemical_formula_iupac     'C14 H8 Cl3 N O2 S'
_chemical_formula_weight     360.64
_chemical_melting_point     ?
_symmetry_cell_setting     monoclinic
_symmetry_space_group_name_H-M     'P 21/n'
_symmetry_space_group_name_Hall     '-P 2yn'
loop_
    _symmetry_equiv_pos_site_id
    _symmetry_equiv_pos_as_xyz
    1 '+X,+Y,+Z'
    2 '1/2-X,1/2+Y,1/2-Z'
    3 '-X,-Y,-Z'
    4 '1/2+X,1/2-Y,1/2+Z'
_cell_length_a     7.703(3)
_cell_length_b     12.766(5)
_cell_length_c     14.884(6)
_cell_angle_alpha     90.0000
_cell_angle_beta     93.028(6)
_cell_angle_gamma     90.0000
_cell_volume     1461.7(10)
_cell_formula_units_Z     4
_cell_measurement_reflns_used     4473
_cell_measurement_theta_min     2.10
_cell_measurement_theta_max     31.12
_cell_measurement_temperature     93
_exptl_crystal_description     block
_exptl_crystal_colour     colourless
_exptl_crystal_size_max     0.100
_exptl_crystal_size_mid     0.100
_exptl_crystal_size_min     0.100
_exptl_crystal_density_diffrn     1.639
_exptl_crystal_density_meas     ?
_exptl_crystal_density_method     'not measured'
_exptl_crystal_F_000     728.00
_exptl_absorpt_coefficient_mu     0.770
_exptl_absorpt_correction_type     numerical
_exptl_absorpt_process_details     '(NUMABS; Rigaku, 1999)'
_exptl_absorpt_correction_T_min     0.964
_exptl_absorpt_correction_T_max     0.970
_diffrn_ambient_temperature     93
_diffrn_radiation_type     'Mo K\a'
_diffrn_radiation_wavelength     0.71075
_diffrn_measurement_device_type     'Rigaku Saturn724+'
_diffrn_measurement_method     \w
_diffrn_detector_area_resol_mean     7.111
_diffrn_reflns_number     11979
_diffrn_reflns_av_R_equivalents     0.0402
_diffrn_reflns_theta_max     27.50
_diffrn_reflns_theta_full     27.50
_diffrn_measured_fraction_theta_max     0.999
_diffrn_measured_fraction_theta_full     0.999
_diffrn_reflns_limit_h_min     -9
_diffrn_reflns_limit_h_max     9
_diffrn_reflns_limit_k_min     -16
_diffrn_reflns_limit_k_max     16
_diffrn_reflns_limit_l_min     -16
_diffrn_reflns_limit_l_max     19
_diffrn_standards_number     0
_diffrn_standards_interval_count     .
_diffrn_standards_decay_%     ?
_refine_special_details
;
Refinement was performed using all reflections. The weighted <i>R</i>-factor
(<i>wR</i>) and goodness of fit (<i>S</i>) are based on <i>F</i>^2^.
<i>R</i>-factor (gt) are based on <i>F</i>. The threshold expression of
<i>F</i>^2^ > 2.0 \s(<i>F</i>^2^) is used only for calculating <i>R</i>-factor
(gt).
;
_reflns_number_total     3350
_reflns_number_gt     2660
_reflns_threshold_expression     F^2^>2\s(F^2^)
_refine_ls_structure_factor_coef     Fsqd
_refine_ls_R_factor_gt     0.0400
_refine_ls_wR_factor_ref     0.0966
_refine_ls_goodness_of_fit_ref     1.073
_refine_ls_number_reflns     3350
_refine_ls_number_parameters     217
_refine_ls_number_restraints     0
_refine_ls_hydrogen_treatment     constr
_refine_ls_weighting_scheme     calc
_refine_ls_weighting_details
            'w = 1/[\s^2^(Fo^2^)+(0.0468P)^2^+0.4630P] where P=(Fo^2^+2Fc^2^)/3'
_atom_sites_solution_hydrogens     geom
_atom_sites_solution_primary     direct
_atom_sites_solution_secondary     difmap
_refine_ls_shift/su_max     0.000
_refine_diff_density_max     0.380
_refine_diff_density_min     -0.340
_refine_ls_extinction_method     none
_refine_ls_extinction_coef     ?
loop_
    _atom_type_symbol
    _atom_type_description
    _atom_type_scat_dispersion_real
    _atom_type_scat_dispersion_imag
    _atom_type_scat_source
    'C' 'C' 0.0033 0.0016
;
International Tables for Crystallography
(1992, Vol. C, Tables 4.2.6.8 and 6.1.1.4)
;
    'H' 'H' 0.0000 0.0000
;
International Tables for Crystallography
(1992, Vol. C, Table 6.1.1.4)
;
    'Cl' 'Cl' 0.1484 0.1585
;
International Tables for Crystallography
(1992, Vol. C, Tables 4.2.6.8 and 6.1.1.4)
;
    'N' 'N' 0.0061 0.0033
;
International Tables for Crystallography
(1992, Vol. C, Tables 4.2.6.8 and 6.1.1.4)
;
    'O' 'O' 0.0106 0.0060
;
International Tables for Crystallography
(1992, Vol. C, Tables 4.2.6.8 and 6.1.1.4)
;
    'S' 'S' 0.1246 0.1234
;
International Tables for Crystallography
(1992, Vol. C, Tables 4.2.6.8 and 6.1.1.4)
;
_computing_data_collection     'CrystalClear (Rigaku, 2008)'
_computing_cell_refinement     'CrystalClear (Rigaku, 2008)'
_computing_data_reduction     'CrystalClear (Rigaku, 2008)'
_computing_structure_solution     'SHELXS97 (Sheldrick, 2008)'
_computing_structure_refinement     'SHELXL97 (Sheldrick, 2008)'
_computing_molecular_graphics     'ORTEP-3 (Farrugia, 1997)'
_computing_publication_material     'CrystalStructure (Rigaku, 2010)'
loop_
    _atom_site_type_symbol
    _atom_site_label
    _atom_site_fract_x
    _atom_site_fract_y
    _atom_site_fract_z
    _atom_site_U_iso_or_equiv
    _atom_site_adp_type
    _atom_site_calc_flag
    _atom_site_refinement_flags
    _atom_site_occupancy
    _atom_site_symmetry_multiplicity
    _atom_site_disorder_assembly
    _atom_site_disorder_group
    Cl Cl1 0.35886(7) 0.18970(5) 0.16632(4) 0.02359(15) Uani d . 1.0 4 . .
    Cl Cl2 0.04748(7) -0.04673(5) 0.28388(4) 0.02550(15) Uani d . 1.0 4 . .
    Cl Cl3A 0.1475(6) -0.0132(4) 0.1010(4) 0.0266(6) Uani d . 0.6500 4 . .
    Cl Cl3B 0.1789(11) 0.0075(6) 0.0902(6) 0.0245(10) Uani d . 0.3500 4 . .
    S S1 0.22085(7) 0.24593(4) 0.51836(3) 0.01767(14) Uani d . 1.0 4 . .
    O O1 0.1318(2) 0.16939(13) 0.57137(11) 0.0228(4) Uani d . 1.0 4 . .
    O O2 0.2795(2) 0.33968(13) 0.56464(11) 0.0249(4) Uani d . 1.0 4 . .
    N N1 0.2211(3) 0.14499(17) 0.33098(13) 0.0280(5) Uani d . 1.0 4 . .
    C C1 0.3743(3) 0.13499(18) 0.38622(15) 0.0215(5) Uani d . 1.0 4 . .
    C C2 0.5134(3) 0.0742(2) 0.35768(16) 0.0280(6) Uani d . 1.0 4 . .
    C C3 0.6655(3) 0.0672(2) 0.40926(17) 0.0284(6) Uani d . 1.0 4 . .
    C C4 0.6877(3) 0.1205(3) 0.49020(17) 0.0292(6) Uani d . 1.0 4 . .
    C C5 0.5510(3) 0.1783(2) 0.52011(17) 0.0278(6) Uani d . 1.0 4 . .
    C C6 0.3943(3) 0.18481(18) 0.46904(14) 0.0188(5) Uani d . 1.0 4 . .
    C C7 0.0856(3) 0.27768(18) 0.42469(14) 0.0177(5) Uani d . 1.0 4 . .
    C C8 -0.0368(3) 0.35745(19) 0.43520(15) 0.0226(5) Uani d . 1.0 4 . .
    C C9 -0.1597(4) 0.3786(2) 0.36668(16) 0.0277(6) Uani d . 1.0 4 . .
    C C10 -0.1595(4) 0.3195(3) 0.28853(16) 0.0303(6) Uani d . 1.0 4 . .
    C C11 -0.0370(3) 0.2424(3) 0.27715(16) 0.0296(6) Uani d . 1.0 4 . .
    C C12 0.0911(3) 0.22094(19) 0.34472(15) 0.0220(5) Uani d . 1.0 4 . .
    C C13A 0.2397(5) 0.1139(3) 0.2389(3) 0.0173(7) Uani d . 0.6500 4 . .
    C C13B 0.1713(9) 0.0641(6) 0.2626(5) 0.0179(13) Uani d . 0.3500 4 . .
    C C14A 0.1559(5) 0.0287(3) 0.2101(3) 0.0195(7) Uani d . 0.6500 4 . .
    C C14B 0.2264(9) 0.0852(6) 0.1815(6) 0.0189(13) Uani d . 0.3500 4 . .
    H H1 0.5017 0.0377 0.3021 0.0336 Uiso calc R 1.0 4 . .
    H H2 0.7574 0.0250 0.3892 0.0341 Uiso calc R 1.0 4 . .
    H H3 0.7952 0.1173 0.5244 0.0351 Uiso calc R 1.0 4 . .
    H H4 0.5636 0.2141 0.5760 0.0334 Uiso calc R 1.0 4 . .
    H H5 -0.0352 0.3969 0.4894 0.0272 Uiso calc R 1.0 4 . .
    H H6 -0.2428 0.4327 0.3730 0.0332 Uiso calc R 1.0 4 . .
    H H7 -0.2457 0.3323 0.2418 0.0363 Uiso calc R 1.0 4 . .
    H H8 -0.0397 0.2034 0.2227 0.0355 Uiso calc R 1.0 4 . .
loop_
    _atom_site_aniso_label
    _atom_site_aniso_U_11
    _atom_site_aniso_U_22
    _atom_site_aniso_U_33
    _atom_site_aniso_U_12
    _atom_site_aniso_U_13
    _atom_site_aniso_U_23
    Cl1 0.0269(3) 0.0239(3) 0.0204(3) -0.0051(3) 0.0049(3) 0.0012(3)
    Cl2 0.0266(3) 0.0235(3) 0.0266(3) -0.0077(3) 0.0025(3) 0.0016(3)
    Cl3A 0.0265(14) 0.0306(15) 0.0225(12) 0.0019(9) -0.0008(9) -0.0111(10)
    Cl3B 0.027(3) 0.030(3) 0.0172(18) -0.0011(15) 0.0001(15) -0.0085(16)
    S1 0.0181(3) 0.0219(3) 0.0130(3) 0.0017(2) -0.0001(2) -0.0001(2)
    O1 0.0223(8) 0.0271(9) 0.0195(8) 0.0016(7) 0.0046(7) 0.0054(7)
    O2 0.0280(9) 0.0260(9) 0.0203(9) 0.0004(7) -0.0038(7) -0.0062(7)
    N1 0.0294(11) 0.0345(12) 0.0189(10) 0.0166(10) -0.0087(9) -0.0110(9)
    C1 0.0207(12) 0.0249(12) 0.0186(11) 0.0061(10) -0.0016(9) 0.0001(10)
    C2 0.0289(13) 0.0355(15) 0.0196(12) 0.0152(12) 0.0007(10) -0.0018(11)
    C3 0.0245(13) 0.0330(14) 0.0280(13) 0.0108(11) 0.0045(11) 0.0066(11)
    C4 0.0171(12) 0.0405(16) 0.0297(14) 0.0038(11) -0.0028(10) 0.0041(12)
    C5 0.0207(12) 0.0398(16) 0.0226(12) -0.0012(11) -0.0019(10) -0.0028(11)
    C6 0.0177(11) 0.0219(12) 0.0166(11) 0.0006(9) 0.0009(9) 0.0020(9)
    C7 0.0175(11) 0.0223(12) 0.0132(10) 0.0006(9) 0.0012(9) 0.0014(9)
    C8 0.0257(12) 0.0244(12) 0.0181(11) 0.0054(10) 0.0043(10) -0.0009(9)
    C9 0.0273(13) 0.0331(14) 0.0227(12) 0.0148(11) 0.0006(10) 0.0004(11)
    C10 0.0280(13) 0.0413(16) 0.0210(12) 0.0129(12) -0.0047(11) -0.0012(11)
    C11 0.0278(13) 0.0416(16) 0.0187(12) 0.0138(12) -0.0049(10) -0.0056(11)
    C12 0.0237(12) 0.0251(12) 0.0168(11) 0.0077(10) -0.0020(9) -0.0016(9)
    C13A 0.0180(18) 0.0191(19) 0.0148(19) 0.0027(16) 0.0002(15) 0.0002(17)
    C13B 0.016(4) 0.012(3) 0.026(4) 0.000(3) 0.002(3) 0.002(4)
    C14A 0.0204(19) 0.021(2) 0.0177(19) 0.0048(16) 0.0016(15) -0.0027(17)
    C14B 0.016(4) 0.013(3) 0.027(4) 0.001(3) -0.002(3) -0.001(3)
loop_
    _geom_bond_atom_site_label_1
    _geom_bond_atom_site_label_2
    _geom_bond_site_symmetry_1
    _geom_bond_site_symmetry_2
    _geom_bond_distance
    _geom_bond_publ_flag
    Cl1 C13A . . 1.747(4) no
    Cl1 C14B . . 1.703(7) no
    Cl2 C13B . . 1.745(8) no
    Cl2 C14A . . 1.711(4) no
    Cl3A C14A . . 1.707(7) no
    Cl3B C14B . . 1.707(11) no
    S1 O1 . . 1.4509(18) no
    S1 O2 . . 1.4415(18) no
    S1 C6 . . 1.743(3) no
    S1 C7 . . 1.743(3) no
    N1 C1 . . 1.408(3) no
    N1 C12 . . 1.416(4) no
    N1 C13A . . 1.441(5) no
    N1 C13B . . 1.485(8) no
    C1 C2 . . 1.407(4) no
    C1 C6 . . 1.388(4) no
    C2 C3 . . 1.369(4) no
    C3 C4 . . 1.387(4) no
    C4 C5 . . 1.379(4) no
    C5 C6 . . 1.394(3) no
    C7 C8 . . 1.402(4) no
    C7 C12 . . 1.396(4) no
    C8 C9 . . 1.381(4) no
    C9 C10 . . 1.387(4) no
    C10 C11 . . 1.380(4) no
    C11 C12 . . 1.399(4) no
    C13A C14A . . 1.324(6) no
    C13B C14B . . 1.328(11) no
    C2 H1 . . 0.950 no
    C3 H2 . . 0.950 no
    C4 H3 . . 0.950 no
    C5 H4 . . 0.950 no
    C8 H5 . . 0.950 no
    C9 H6 . . 0.950 no
    C10 H7 . . 0.950 no
    C11 H8 . . 0.950 no
loop_
    _geom_angle_atom_site_label_1
    _geom_angle_atom_site_label_2
    _geom_angle_atom_site_label_3
    _geom_angle_site_symmetry_1
    _geom_angle_site_symmetry_2
    _geom_angle_site_symmetry_3
    _geom_angle
    _geom_angle_publ_flag
    O1 S1 O2 . . . 116.39(10) no
    O1 S1 C6 . . . 108.83(11) no
    O1 S1 C7 . . . 108.16(11) no
    O2 S1 C6 . . . 110.19(11) no
    O2 S1 C7 . . . 110.36(11) no
    C6 S1 C7 . . . 101.91(11) no
    C1 N1 C12 . . . 123.7(2) no
    C1 N1 C13A . . . 114.1(3) no
    C1 N1 C13B . . . 121.0(4) no
    C12 N1 C13A . . . 115.6(3) no
    C12 N1 C13B . . . 114.6(3) no
    N1 C1 C2 . . . 120.1(2) no
    N1 C1 C6 . . . 121.8(2) no
    C2 C1 C6 . . . 118.0(2) no
    C1 C2 C3 . . . 120.7(3) no
    C2 C3 C4 . . . 121.1(3) no
    C3 C4 C5 . . . 118.8(3) no
    C4 C5 C6 . . . 120.6(3) no
    S1 C6 C1 . . . 121.81(17) no
    S1 C6 C5 . . . 117.24(18) no
    C1 C6 C5 . . . 120.6(2) no
    S1 C7 C8 . . . 117.16(17) no
    S1 C7 C12 . . . 121.16(18) no
    C8 C7 C12 . . . 121.5(2) no
    C7 C8 C9 . . . 119.9(3) no
    C8 C9 C10 . . . 118.8(3) no
    C9 C10 C11 . . . 121.5(3) no
    C10 C11 C12 . . . 120.8(3) no
    N1 C12 C7 . . . 122.1(2) no
    N1 C12 C11 . . . 120.5(2) no
    C7 C12 C11 . . . 117.3(3) no
    Cl1 C13A N1 . . . 121.1(3) no
    Cl1 C13A C14A . . . 121.2(4) no
    N1 C13A C14A . . . 117.6(4) no
    Cl2 C13B N1 . . . 124.3(5) no
    Cl2 C13B C14B . . . 122.2(6) no
    N1 C13B C14B . . . 113.5(6) no
    Cl2 C14A Cl3A . . . 116.0(3) no
    Cl2 C14A C13A . . . 120.1(4) no
    Cl3A C14A C13A . . . 123.9(4) no
    Cl1 C14B Cl3B . . . 117.0(6) no
    Cl1 C14B C13B . . . 120.1(6) no
    Cl3B C14B C13B . . . 122.8(7) no
    C1 C2 H1 . . . 119.668 no
    C3 C2 H1 . . . 119.665 no
    C2 C3 H2 . . . 119.434 no
    C4 C3 H2 . . . 119.419 no
    C3 C4 H3 . . . 120.585 no
    C5 C4 H3 . . . 120.590 no
    C4 C5 H4 . . . 119.689 no
    C6 C5 H4 . . . 119.683 no
    C7 C8 H5 . . . 120.053 no
    C9 C8 H5 . . . 120.047 no
    C8 C9 H6 . . . 120.592 no
    C10 C9 H6 . . . 120.585 no
    C9 C10 H7 . . . 119.271 no
    C11 C10 H7 . . . 119.270 no
    C10 C11 H8 . . . 119.575 no
    C12 C11 H8 . . . 119.581 no
loop_
    _geom_torsion_atom_site_label_1
    _geom_torsion_atom_site_label_2
    _geom_torsion_atom_site_label_3
    _geom_torsion_atom_site_label_4
    _geom_torsion_site_symmetry_1
    _geom_torsion_site_symmetry_2
    _geom_torsion_site_symmetry_3
    _geom_torsion_site_symmetry_4
    _geom_torsion
    _geom_torsion_publ_flag
    O1 S1 C6 C1 . . . . 87.90(18) no
    O1 S1 C6 C5 . . . . -85.66(17) no
    O1 S1 C7 C8 . . . . 86.33(17) no
    O1 S1 C7 C12 . . . . -89.26(17) no
    O2 S1 C6 C1 . . . . -143.36(16) no
    O2 S1 C6 C5 . . . . 43.07(18) no
    O2 S1 C7 C8 . . . . -42.04(18) no
    O2 S1 C7 C12 . . . . 142.37(15) no
    C6 S1 C7 C8 . . . . -159.07(15) no
    C6 S1 C7 C12 . . . . 25.34(19) no
    C7 S1 C6 C1 . . . . -26.21(19) no
    C7 S1 C6 C5 . . . . 160.23(15) no
    C1 N1 C12 C7 . . . . -14.0(4) no
    C1 N1 C12 C11 . . . . 165.5(2) no
    C12 N1 C1 C2 . . . . -166.01(19) no
    C12 N1 C1 C6 . . . . 13.2(4) no
    C1 N1 C13A Cl1 . . . . -71.3(4) no
    C1 N1 C13A C14A . . . . 112.1(3) no
    C13A N1 C1 C2 . . . . -15.9(4) no
    C13A N1 C1 C6 . . . . 163.4(3) no
    C1 N1 C13B Cl2 . . . . 88.4(6) no
    C1 N1 C13B C14B . . . . -93.3(5) no
    C13B N1 C1 C2 . . . . 24.4(5) no
    C13B N1 C1 C6 . . . . -156.4(4) no
    C12 N1 C13A Cl1 . . . . 81.4(3) no
    C12 N1 C13A C14A . . . . -95.2(4) no
    C13A N1 C12 C7 . . . . -163.7(3) no
    C13A N1 C12 C11 . . . . 15.8(4) no
    C12 N1 C13B Cl2 . . . . -82.2(6) no
    C12 N1 C13B C14B . . . . 96.1(5) no
    C13B N1 C12 C7 . . . . 156.3(4) no
    C13B N1 C12 C11 . . . . -24.3(5) no
    N1 C1 C2 C3 . . . . 177.5(2) no
    N1 C1 C6 S1 . . . . 10.3(4) no
    N1 C1 C6 C5 . . . . -176.39(19) no
    C2 C1 C6 S1 . . . . -170.48(19) no
    C2 C1 C6 C5 . . . . 2.9(4) no
    C6 C1 C2 C3 . . . . -1.8(4) no
    C1 C2 C3 C4 . . . . -0.9(4) no
    C2 C3 C4 C5 . . . . 2.4(4) no
    C3 C4 C5 C6 . . . . -1.3(4) no
    C4 C5 C6 S1 . . . . 172.3(2) no
    C4 C5 C6 C1 . . . . -1.4(4) no
    S1 C7 C8 C9 . . . . -173.12(15) no
    S1 C7 C12 N1 . . . . -8.8(3) no
    S1 C7 C12 C11 . . . . 171.66(14) no
    C8 C7 C12 N1 . . . . 175.7(2) no
    C8 C7 C12 C11 . . . . -3.7(4) no
    C12 C7 C8 C9 . . . . 2.5(4) no
    C7 C8 C9 C10 . . . . 0.3(4) no
    C8 C9 C10 C11 . . . . -1.7(4) no
    C9 C10 C11 C12 . . . . 0.4(4) no
    C10 C11 C12 N1 . . . . -177.2(3) no
    C10 C11 C12 C7 . . . . 2.3(4) no
    Cl1 C13A C14A Cl2 . . . . 177.4(2) no
    Cl1 C13A C14A Cl3A . . . . -2.6(5) no
    N1 C13A C14A Cl2 . . . . -6.0(5) no
    N1 C13A C14A Cl3A . . . . 174.0(3) no
    Cl2 C13B C14B Cl1 . . . . -175.6(4) no
    Cl2 C13B C14B Cl3B . . . . 1.1(9) no
    N1 C13B C14B Cl1 . . . . 6.0(8) no
    N1 C13B C14B Cl3B . . . . -177.2(4) no
