# Supplementary material for: 10-(1,2,2-Trichloro­vin­yl)-10H-pheno­thia­zine 5,5-dioxide
Source: Acta Crystallogr Sect E Struct Rep Online. 2012 Jul 21;68(Pt 8):o2519. doi: 10.1107/S160053681203245X (PMC3414969; doi:10.1107/S160053681203245X)
Supplement: Supplementary file 2 [file e-68-o2519-Isup2.hkl]

# 
# h,k,l, Fc-squared, Fo-squared, sigma(Fo-squared) and status flag 
# 
data_I
_shelx_title ' O2PTZCClCCl2_2' 
_shelx_refln_list_code          4 
_shelx_F_calc_maximum      157.17 
_exptl_crystal_F_000       728.00 
_reflns_d_resolution_high  0.7696 
 
loop_ 
 _symmetry_equiv_pos_as_xyz 
 'x, y, z' 
 '-x+1/2, y+1/2, -z+1/2' 
 '-x, -y, -z' 
 'x-1/2, -y-1/2, z-1/2' 
 
_cell_length_a     7.7033 
_cell_length_b    12.7660 
_cell_length_c    14.8842 
_cell_angle_alpha  90.000 
_cell_angle_beta   93.028 
_cell_angle_gamma  90.000 
 
_shelx_F_squared_multiplier     1.000 
 
loop_ 
 _refln_index_h 
 _refln_index_k 
 _refln_index_l 
 _refln_F_squared_calc 
 _refln_F_squared_meas 
 _refln_F_squared_sigma 
 _refln_observed_status 
   2   0   0     3906.81     3909.34     41.81 o 
   4   0   0      673.44      717.06     11.11 o 
   6   0   0      456.75      444.75     14.40 o 
   8   0   0       10.07       16.15      6.12 o 
   1   1   0      213.06      253.81      8.87 o 
   2   1   0      838.32      816.06     12.00 o 
   3   1   0      294.68      319.16      7.67 o 
   4   1   0      195.40      161.65      5.95 o 
   5   1   0      155.21      142.59      5.49 o 
   6   1   0     1256.33     1246.16     20.36 o 
   7   1   0      292.01      269.14     23.01 o 
   8   1   0     1928.79     1962.17     43.59 o 
   0   2   0     6370.01     6256.90     94.40 o 
   1   2   0     7021.34     6817.76     65.14 o 
   2   2   0     1388.77     1250.07     11.69 o 
   3   2   0      148.10      153.33      5.55 o 
   4   2   0        3.17        4.16      2.15 o 
   5   2   0     2611.10     2570.88     44.66 o 
   6   2   0     1608.48     1620.95     26.66 o 
   7   2   0      696.65      718.68     28.06 o 
   8   2   0      335.34      338.85     15.10 o 
   1   3   0    18997.78    18838.83    314.79 o 
   2   3   0      522.05      526.38     12.46 o 
   3   3   0     2474.44     2429.13     21.31 o 
   4   3   0     1240.92     1290.97     16.84 o 
   5   3   0      146.95      150.57     10.72 o 
   6   3   0      762.39      780.57     15.09 o 
   7   3   0     1160.74     1202.25     23.91 o 
   8   3   0      499.62      509.49     35.74 o 
   9   3   0      968.15      998.50     28.04 o 
   0   4   0     1228.02     1068.67     17.70 o 
   1   4   0     7415.51     7266.98    110.01 o 
   2   4   0      184.04      235.18      8.35 o 
   3   4   0     4762.55     4929.22     52.79 o 
   4   4   0        2.92        4.06      4.49 o 
   5   4   0      865.73      827.31     25.56 o 
   6   4   0        2.58        6.08      2.97 o 
   7   4   0       70.99       76.99     12.86 o 
   8   4   0       54.42       56.88     11.72 o 
   9   4   0      566.84      581.61     17.07 o 
   1   5   0      332.27      324.34     10.34 o 
   2   5   0     1083.68     1251.74     14.51 o 
   3   5   0      154.30      156.04      8.69 o 
   4   5   0     3059.79     2984.45     58.30 o 
   5   5   0      654.77      614.05     17.18 o 
   6   5   0       87.03       91.07     14.27 o 
   7   5   0       15.59        7.35      4.13 o 
   8   5   0      649.81      607.98     46.88 o 
   9   5   0       43.16       37.96     15.11 o 
   0   6   0     2480.34     2550.92     57.54 o 
   1   6   0        1.69        2.40      4.54 o 
   2   6   0      166.04      162.40     12.70 o 
   3   6   0      788.32      796.14     27.13 o 
   4   6   0     4090.93     4210.92     53.65 o 
   5   6   0     2162.29     2273.23     31.38 o 
   6   6   0      746.16      712.62     19.20 o 
   7   6   0      217.02      205.01     34.52 o 
   8   6   0      174.74      139.64     21.39 o 
   9   6   0      119.55       66.69     28.69 o 
   1   7   0      101.43       84.12     18.57 o 
   2   7   0     3175.06     3387.42     48.18 o 
   3   7   0     2191.57     2214.53     43.82 o 
   4   7   0      228.16      255.25     15.65 o 
   5   7   0      101.41       87.01     11.48 o 
   6   7   0      482.93      462.26     23.72 o 
   7   7   0      516.61      447.53     31.17 o 
   8   7   0      159.08      128.06     32.27 o 
   9   7   0        6.39        9.88     19.03 o 
   0   8   0       11.97       30.06     13.74 o 
   1   8   0      103.23       86.07     14.55 o 
   2   8   0     2792.42     2876.53     75.60 o 
   3   8   0       35.87       25.91      7.91 o 
   4   8   0     1074.77     1010.05     33.92 o 
   5   8   0      289.26      263.39     25.08 o 
   6   8   0       22.90       29.35     11.54 o 
   7   8   0       21.82       36.78     12.60 o 
   8   8   0        5.28        9.11     13.61 o 
   1   9   0       12.10       11.64      9.68 o 
   2   9   0      172.63      181.91     16.12 o 
   3   9   0      387.99      395.99     22.57 o 
   4   9   0     1720.88     1763.11     32.00 o 
   5   9   0        1.54        7.19      5.99 o 
   6   9   0       83.12       85.39     22.89 o 
   7   9   0      181.14      145.33     46.01 o 
   8   9   0      555.60      559.08     70.49 o 
   0  10   0      876.38      865.00     33.58 o 
   1  10   0       50.01       37.44     11.54 o 
   2  10   0       35.80       24.54      9.17 o 
   3  10   0      525.33      526.34     16.92 o 
   4  10   0     2594.13     2761.89     53.33 o 
   5  10   0      390.65      388.14     20.30 o 
   6  10   0      561.96      600.67     31.78 o 
   7  10   0       29.07       12.59     11.76 o 
   1  11   0      820.18      806.38     20.65 o 
   2  11   0      659.15      677.09     33.01 o 
   3  11   0       80.80       84.95     13.13 o 
   4  11   0      659.27      637.66     33.84 o 
   5  11   0        4.53       10.05      8.90 o 
   6  11   0       59.49       37.77     26.35 o 
   7  11   0       66.51       54.78     23.94 o 
   0  12   0      179.39      161.13     40.65 o 
   1  12   0      206.28      211.00     33.13 o 
   2  12   0     1191.75     1217.44     31.90 o 
   3  12   0      288.41      275.14     20.87 o 
   4  12   0       94.46       55.24     11.77 o 
   5  12   0      155.94      155.68     20.37 o 
   6  12   0        3.08       17.59     22.93 o 
   1  13   0       46.25       74.20     17.45 o 
   2  13   0        3.95       -3.40     12.93 o 
   3  13   0     2146.35     2348.67     74.25 o 
   4  13   0       13.25       14.72      8.57 o 
   5  13   0        1.11       -6.22     13.45 o 
   6  13   0      469.98      588.52     30.05 o 
   0  14   0      504.22      517.25     79.06 o 
   1  14   0       81.99       66.90     16.00 o 
   2  14   0       40.40       43.39     12.70 o 
   3  14   0        7.41       13.48      8.37 o 
   4  14   0       27.87       20.08     15.57 o 
   5  14   0      500.65      551.64     46.72 o 
   1  15   0      320.05      281.78     28.41 o 
   2  15   0      336.24      334.78     56.39 o 
   3  15   0       57.52       54.01     12.83 o 
   4  15   0      335.68      314.95     22.53 o 
   0  16   0      931.75      984.87     46.31 o 
   1  16   0        0.05       -7.90     12.49 o 
   2  16   0      228.75      158.74     34.40 o 
  -7   0   1      349.41      347.69     22.69 o 
  -5   0   1        0.16       -3.57      3.91 o 
  -3   0   1     1929.53     1866.14     26.51 o 
  -1   0   1     7141.80     7403.06     98.39 o 
   1   0   1    10670.11    10522.92    245.94 o 
   3   0   1     3663.85     3702.82     45.02 o 
   5   0   1       64.79       54.45      9.04 o 
   7   0   1      390.79      384.19     26.02 o 
  -8   1   1      578.14      619.98     16.44 o 
  -7   1   1     3935.21     4072.97     43.55 o 
  -6   1   1     2179.99     2134.64     52.24 o 
  -5   1   1     1346.05     1276.49     23.19 o 
  -4   1   1      114.16      117.98      4.55 o 
  -3   1   1      256.42      208.73      5.51 o 
  -2   1   1     1735.13     1749.68     14.61 o 
  -1   1   1     5039.13     5042.29     54.88 o 
   0   1   1        0.23        4.30      2.15 o 
   1   1   1     4702.81     4561.49     40.19 o 
   2   1   1     9978.63    10181.01    111.71 o 
   3   1   1     2930.80     2729.34     28.92 o 
   4   1   1      168.78      116.31      6.96 o 
   5   1   1       30.99       23.77      4.24 o 
   6   1   1      403.54      388.93      9.40 o 
   7   1   1      196.45      194.32     17.19 o 
   8   1   1      337.71      330.99     18.14 o 
   9   1   1      116.33       54.59     22.38 o 
  -9   2   1      256.60      296.31     16.78 o 
  -8   2   1     1010.81     1007.36     41.47 o 
  -7   2   1     1168.49     1187.38     24.66 o 
  -6   2   1      208.62      190.66      7.41 o 
  -5   2   1     2087.84     2024.49     39.42 o 
  -4   2   1      934.33      907.60     12.81 o 
  -3   2   1     5739.73     5751.56     40.69 o 
  -2   2   1      279.43      283.26      7.87 o 
  -1   2   1     9841.43     9758.50     76.00 o 
   0   2   1     2610.65     2619.60     23.57 o 
   1   2   1     1138.62     1094.41     21.56 o 
   2   2   1    14871.26    15330.01    164.57 o 
   3   2   1     7823.10     7844.56     57.60 o 
   4   2   1      947.84     1041.91     22.17 o 
   5   2   1        0.06        2.45      3.81 o 
   6   2   1      178.26      182.75     11.47 o 
   7   2   1      763.10      773.29     16.57 o 
   8   2   1       26.20       21.90     11.44 o 
   9   2   1        1.14       -0.83      8.66 o 
  -9   3   1      388.07      312.72     51.04 o 
  -8   3   1      550.84      536.89     39.71 o 
  -7   3   1       41.79       33.83      5.85 o 
  -6   3   1       81.06       72.23      7.70 o 
  -5   3   1      373.01      339.66     11.22 o 
  -4   3   1      973.15      954.96     11.47 o 
  -3   3   1     1364.41     1539.36     13.95 o 
  -2   3   1     5687.15     5789.92     73.40 o 
  -1   3   1    23930.07    24515.22    349.35 o 
   0   3   1     2372.84     2367.61     20.04 o 
   1   3   1      143.99      113.01     10.11 o 
   2   3   1     9244.93     9220.47     67.89 o 
   3   3   1     5646.87     5575.05     39.80 o 
   4   3   1     1284.51     1311.12     16.33 o 
   5   3   1     1206.08     1238.06     19.80 o 
   6   3   1      362.16      367.85     14.20 o 
   7   3   1       93.15       95.05     11.14 o 
   8   3   1      545.06      540.52     37.21 o 
   9   3   1        0.44        6.49      6.38 o 
  -9   4   1      443.06      406.39     45.61 o 
  -8   4   1       27.99       40.80     12.78 o 
  -7   4   1     3140.82     3429.98     59.47 o 
  -6   4   1        0.29        4.43      3.24 o 
  -5   4   1     1293.26     1315.59     29.44 o 
  -4   4   1      250.87      226.14     10.01 o 
  -3   4   1     1318.13     1399.72     24.40 o 
  -2   4   1     3020.60     3027.61     59.04 o 
  -1   4   1      566.39      538.01      9.26 o 
   0   4   1     2922.83     2810.14     26.27 o 
   1   4   1      622.69      621.88      9.54 o 
   2   4   1       42.49       34.48      6.14 o 
   3   4   1     1420.26     1436.69     18.32 o 
   4   4   1       51.76       44.75      5.22 o 
   5   4   1       38.35       39.42      7.91 o 
   6   4   1      535.57      519.93     17.20 o 
   7   4   1      452.24      453.81     16.06 o 
   8   4   1       26.73       39.97     12.13 o 
   9   4   1      625.89      672.15     32.86 o 
  -9   5   1       24.13       25.01      6.67 o 
  -8   5   1        1.47        3.91      6.94 o 
  -7   5   1      306.43      297.93     14.71 o 
  -6   5   1     1032.31     1094.50     36.97 o 
  -5   5   1      141.19      146.68     10.03 o 
  -4   5   1      340.56      329.31     14.10 o 
  -3   5   1     1220.02     1060.03     28.08 o 
  -2   5   1     2694.44     2985.50     45.57 o 
  -1   5   1      202.30      225.34      8.94 o 
   0   5   1     1697.32     1669.16     25.85 o 
   1   5   1     1689.98     1481.57     26.61 o 
   2   5   1      131.03      120.68     10.23 o 
   3   5   1      110.15      115.26     11.08 o 
   4   5   1      520.84      490.00     17.15 o 
   5   5   1     1564.82     1573.43     48.14 o 
   6   5   1      582.07      559.10      9.95 o 
   7   5   1      207.39      183.88     30.47 o 
   8   5   1        4.86        8.64      6.68 o 
   9   5   1      174.69      172.97     37.89 o 
  -9   6   1      586.91      648.49     30.24 o 
  -8   6   1      233.08      177.21     57.01 o 
  -7   6   1      557.26      519.27     52.65 o 
  -6   6   1        0.02       -2.74      5.06 o 
  -5   6   1        6.73       15.91      3.61 o 
  -4   6   1     1647.82     1648.27     21.43 o 
  -3   6   1      293.19      282.60     13.01 o 
  -2   6   1       52.09       50.12      7.62 o 
  -1   6   1     1493.61     1473.20     25.06 o 
   0   6   1      142.40      152.27     16.83 o 
   1   6   1       27.03       12.56      5.50 o 
   2   6   1      382.97      309.92      8.61 o 
   3   6   1      912.78      899.59     22.63 o 
   4   6   1      448.31      427.03     20.40 o 
   5   6   1     1437.49     1407.10     30.38 o 
   6   6   1     1653.01     1614.40     34.75 o 
   7   6   1     1289.70     1414.05     66.86 o 
   8   6   1       17.57       15.85     19.19 o 
   9   6   1        0.50        7.53      7.60 o 
  -9   7   1       23.20        2.77     20.36 o 
  -8   7   1        0.03        3.37     15.01 o 
  -7   7   1      139.15      138.80     20.30 o 
  -6   7   1       10.70        0.21      6.51 o 
  -5   7   1      103.56       97.32     13.67 o 
  -4   7   1      198.81      223.72     19.67 o 
  -3   7   1       81.73       61.24      8.61 o 
  -2   7   1       71.30       51.26     13.49 o 
  -1   7   1     5239.39     5043.18    327.97 o 
   0   7   1     1339.50     1410.15     41.01 o 
   1   7   1     1751.91     1739.59     25.74 o 
   2   7   1      139.42      128.89      7.78 o 
   3   7   1      191.28      184.23     10.81 o 
   4   7   1     1018.80     1036.53     16.65 o 
   5   7   1      910.19      970.97     26.11 o 
   6   7   1      477.43      520.74     23.31 o 
   7   7   1       62.71       46.68     15.18 o 
   8   7   1      153.01      147.38     47.96 o 
   9   7   1       48.13       21.08     15.97 o 
  -8   8   1       10.54       21.78      9.45 o 
  -7   8   1      447.03      590.79     91.32 o 
  -6   8   1       33.36       35.49      7.99 o 
  -5   8   1      993.99      950.64     39.77 o 
  -4   8   1        0.27       18.83      5.93 o 
  -3   8   1     2501.09     2652.11     58.23 o 
  -2   8   1      307.48      301.08     20.11 o 
  -1   8   1        6.89       10.27      9.74 o 
   0   8   1     1071.07     1116.41     23.88 o 
   1   8   1       25.63        9.45      8.67 o 
   2   8   1     1521.37     1633.77     58.19 o 
   3   8   1       24.52        9.20      6.08 o 
   4   8   1        2.95        2.94      3.66 o 
   5   8   1       39.77       24.55     13.73 o 
   6   8   1        0.07        8.64      6.39 o 
   7   8   1     1620.55     1691.53     79.64 o 
   8   8   1       30.33       22.77     17.07 o 
  -8   9   1       38.52       14.77     12.18 o 
  -7   9   1       12.92      -20.25     20.25 o 
  -6   9   1      164.28      124.50     27.11 o 
  -5   9   1        0.44       -5.46      8.08 o 
  -4   9   1     2066.61     2137.51     35.53 o 
  -3   9   1     1446.81     1449.24     34.97 o 
  -2   9   1      408.89      441.27     16.95 o 
  -1   9   1     2771.23     2904.91     47.33 o 
   0   9   1      619.59      612.90     28.25 o 
   1   9   1     1212.02     1158.37     23.89 o 
   2   9   1      135.75      165.33     26.26 o 
   3   9   1        4.51       -7.42      7.42 o 
   4   9   1       22.71       17.41      9.70 o 
   5   9   1       15.39        8.93     10.96 o 
   6   9   1      938.50     1027.70     32.43 o 
   7   9   1      387.53      481.04     45.88 o 
   8   9   1       60.45       62.29     19.02 o 
  -7  10   1      663.57      718.01     45.02 o 
  -6  10   1       38.33        9.03     15.58 o 
  -5  10   1       68.12       71.83     15.25 o 
  -4  10   1       24.29       14.81      6.76 o 
  -3  10   1      261.97      244.45     22.20 o 
  -2  10   1      202.30      194.89     19.73 o 
  -1  10   1     1062.83     1116.08     29.87 o 
   0  10   1      252.97      209.35     19.49 o 
   1  10   1        3.93       -4.25     10.54 o 
   2  10   1       18.84       16.42      9.40 o 
   3  10   1        3.68       -0.42      9.72 o 
   4  10   1       59.48       68.15     12.11 o 
   5  10   1     1964.04     2219.88     48.47 o 
   6  10   1      233.48      193.67     22.34 o 
   7  10   1       77.74      132.96     30.71 o 
  -7  11   1       13.41       10.54     21.03 o 
  -6  11   1       16.39       13.70     21.44 o 
  -5  11   1       63.52       52.56     11.31 o 
  -4  11   1      401.91      431.42     20.66 o 
  -3  11   1     1164.38     1179.61     26.57 o 
  -2  11   1     1810.10     1842.52     41.44 o 
  -1  11   1     1195.87     1168.63     39.20 o 
   0  11   1      468.50      458.29     17.57 o 
   1  11   1      954.43      975.94     30.61 o 
   2  11   1        0.88        8.48      6.26 o 
   3  11   1      522.80      512.68     25.95 o 
   4  11   1       88.49       85.02     17.09 o 
   5  11   1       22.66       21.58     12.00 o 
   6  11   1      229.43      189.29     45.88 o 
   7  11   1      147.66      173.13     23.85 o 
  -6  12   1      359.18      345.34     76.55 o 
  -5  12   1      421.48      388.98     23.20 o 
  -4  12   1        3.11        8.93     10.02 o 
  -3  12   1       97.73       83.01     18.13 o 
  -2  12   1      203.46      193.77     37.21 o 
  -1  12   1       11.83        9.09     11.30 o 
   0  12   1       85.66       85.03     21.83 o 
   1  12   1      554.56      548.56     19.94 o 
   2  12   1       40.25       28.66     13.69 o 
   3  12   1      494.51      489.07     19.09 o 
   4  12   1       99.24      121.10     21.38 o 
   5  12   1      172.99      153.62     34.63 o 
   6  12   1      132.87      160.24     42.71 o 
  -6  13   1      439.08      513.86     44.19 o 
  -5  13   1       31.34       51.89     28.09 o 
  -4  13   1      157.18      147.08     17.85 o 
  -3  13   1        5.75        6.92     11.81 o 
  -2  13   1      209.14      174.52     21.87 o 
  -1  13   1      797.86      800.28     29.00 o 
   0  13   1        3.70       12.49     12.25 o 
   1  13   1      299.59      341.20     38.00 o 
   2  13   1       12.15        7.12     10.64 o 
   3  13   1      582.47      630.05     29.50 o 
   4  13   1      342.82      353.21     53.92 o 
   5  13   1        0.10       13.66     16.37 o 
   6  13   1      151.48      136.07     44.55 o 
  -5  14   1       64.67       50.67     19.58 o 
  -4  14   1      409.42      440.31     25.35 o 
  -3  14   1      649.60      676.07     28.34 o 
  -2  14   1      258.28      196.90     34.83 o 
  -1  14   1       65.96       48.69     15.41 o 
   0  14   1        1.10        8.98     10.18 o 
   1  14   1        8.31       24.23     15.17 o 
   2  14   1       59.67       46.91     14.36 o 
   3  14   1      161.10      141.11     20.44 o 
   4  14   1      219.23      171.75     38.12 o 
   5  14   1      320.45      347.76     66.47 o 
  -4  15   1       22.66       33.24     13.30 o 
  -3  15   1      255.08      204.98     29.20 o 
  -2  15   1       28.81       31.96     16.21 o 
  -1  15   1      344.18      351.60     23.10 o 
   0  15   1      102.29       94.89     21.61 o 
   1  15   1      322.19      330.22     26.20 o 
   2  15   1        0.74       10.11     10.02 o 
   3  15   1      255.63      290.82     33.23 o 
   4  15   1        4.32      -14.62     14.62 o 
  -2  16   1       58.92       39.23     12.08 o 
  -1  16   1       96.34       56.91     16.18 o 
   0  16   1      322.85      363.76     42.99 o 
   1  16   1        1.28        4.97      9.56 o 
   2  16   1       49.13       27.32      7.70 o 
  -8   0   2      117.86       71.68     37.44 o 
  -6   0   2      793.04      722.96     28.70 o 
  -4   0   2      483.37      472.06      7.31 o 
  -2   0   2     2982.11     2741.76     31.80 o 
   0   0   2      625.58      651.40     10.94 o 
   2   0   2     7635.14     7234.89     74.28 o 
   4   0   2      971.20      842.52     13.46 o 
   6   0   2        0.11        3.91      3.19 o 
   8   0   2       99.77       51.51     30.12 o 
  -9   1   2      369.25      366.36     20.54 o 
  -8   1   2       30.95       16.71      5.58 o 
  -7   1   2      621.99      589.43     14.31 o 
  -6   1   2      146.03      121.80     11.04 o 
  -5   1   2     3201.82     3214.89     43.91 o 
  -4   1   2       42.22       54.90      5.63 o 
  -3   1   2      983.34      914.19     15.13 o 
  -2   1   2    11960.90    12098.50    101.14 o 
  -1   1   2      755.06      726.21     16.00 o 
   0   1   2      373.22      360.29      6.11 o 
   1   1   2    10155.25     9734.88     81.24 o 
   2   1   2     1206.99     1099.68     13.06 o 
   3   1   2     1309.46     1134.58     11.41 o 
   4   1   2      321.45      252.87      5.45 o 
   5   1   2     1922.51     1944.55     23.07 o 
   6   1   2      743.95      684.55     24.70 o 
   7   1   2      239.88      233.84     12.49 o 
   8   1   2      203.19      177.87     25.39 o 
   9   1   2       24.35       22.68      9.55 o 
  -9   2   2       13.52       12.15     11.33 o 
  -8   2   2      160.58      148.65     18.93 o 
  -7   2   2        6.18        2.91      6.44 o 
  -6   2   2       10.69        7.60      2.31 o 
  -5   2   2       47.31       51.75      7.58 o 
  -4   2   2     5634.78     5438.59     56.09 o 
  -3   2   2     3064.18     3459.92     25.25 o 
  -2   2   2     3301.47     3062.74     34.88 o 
  -1   2   2    19643.45    19779.04    217.35 o 
   0   2   2     7706.27     7450.48     76.33 o 
   1   2   2      229.43      204.41      6.25 o 
   2   2   2     2899.50     2999.50     27.27 o 
   3   2   2     2321.22     2343.36     19.78 o 
   4   2   2      114.59       88.40      7.33 o 
   5   2   2      752.78      732.96     16.20 o 
   6   2   2     3686.93     3782.39     65.90 o 
   7   2   2        0.62        3.37      3.86 o 
   8   2   2        6.00        2.58      7.13 o 
   9   2   2        1.54       11.87      6.61 o 
  -9   3   2        0.46       11.14     11.82 o 
  -8   3   2      959.96      958.77     26.29 o 
  -7   3   2       20.36       19.52      4.64 o 
  -6   3   2      271.74      300.48     25.90 o 
  -5   3   2       15.23       12.76      3.12 o 
  -4   3   2      785.20      759.25     11.28 o 
  -3   3   2        3.34        2.68      2.46 o 
  -2   3   2     2725.38     2753.30     22.62 o 
  -1   3   2     3129.41     3247.80     26.06 o 
   0   3   2     2769.27     2690.49     33.14 o 
   1   3   2     4718.24     4686.92     36.14 o 
   2   3   2      111.88      120.77      6.33 o 
   3   3   2     2207.42     2246.74     36.85 o 
   4   3   2     1788.55     1737.49     21.45 o 
   5   3   2        1.37        3.14      1.90 o 
   6   3   2     1649.00     1666.16     24.54 o 
   7   3   2      452.38      495.69     21.61 o 
   8   3   2       26.26       14.29      8.19 o 
   9   3   2       92.90       49.01     31.81 o 
  -9   4   2      263.63      261.56     45.71 o 
  -8   4   2      109.63       97.09     26.60 o 
  -7   4   2       41.31       30.94      8.02 o 
  -6   4   2       10.67        5.95      2.33 o 
  -5   4   2      339.76      338.31      9.77 o 
  -4   4   2      748.04      771.91     21.62 o 
  -3   4   2      568.65      466.92      5.48 o 
  -2   4   2     5515.81     5553.15     46.13 o 
  -1   4   2      400.70      371.36     10.73 o 
   0   4   2        4.59        8.21      5.87 o 
   1   4   2     4000.81     3873.99     35.03 o 
   2   4   2     4792.99     4651.56     41.88 o 
   3   4   2      670.29      655.10      6.41 o 
   4   4   2     3069.80     3251.89     50.22 o 
   5   4   2     1086.67     1043.84     17.75 o 
   6   4   2      915.70      884.70     26.61 o 
   7   4   2      678.53      698.32     34.71 o 
   8   4   2      103.52       92.48     19.78 o 
   9   4   2        1.98        2.08      7.75 o 
  -9   5   2      202.08      112.88     48.12 o 
  -8   5   2       22.51       20.60      9.68 o 
  -7   5   2      264.99      270.75     17.44 o 
  -6   5   2     3877.96     4208.48     60.60 o 
  -5   5   2     1025.41      999.12     17.69 o 
  -4   5   2       19.76       13.63      3.44 o 
  -3   5   2      945.86      985.48     29.00 o 
  -2   5   2      425.04      474.11     11.84 o 
  -1   5   2     4271.26     4164.32     31.09 o 
   0   5   2      105.30      128.33      9.85 o 
   1   5   2     3186.89     3307.28     32.09 o 
   2   5   2      391.00      370.37     14.75 o 
   3   5   2     5170.17     5423.44     61.96 o 
   4   5   2     1398.87     1373.72     29.51 o 
   5   5   2     4853.28     5247.46     76.22 o 
   6   5   2     2286.20     2386.70     46.43 o 
   7   5   2       49.64       53.91      9.65 o 
   8   5   2      699.55      717.98     36.14 o 
   9   5   2      261.28      225.14     32.50 o 
  -9   6   2       11.27        1.10     18.78 o 
  -8   6   2       96.87       99.46     30.42 o 
  -7   6   2      927.49      914.17     36.03 o 
  -6   6   2       81.49       91.70     11.71 o 
  -5   6   2      615.15      566.11     21.47 o 
  -4   6   2       16.65       16.48      7.48 o 
  -3   6   2     1760.79     1751.62     44.54 o 
  -2   6   2     6781.28     7372.81     77.04 o 
  -1   6   2      716.46      698.39      9.83 o 
   0   6   2       81.16       78.14     11.58 o 
   1   6   2        2.77        1.95      5.85 o 
   2   6   2       69.79       40.51      8.49 o 
   3   6   2      591.87      519.74     16.63 o 
   4   6   2      243.67      230.80     10.61 o 
   5   6   2     2430.31     2383.19     43.42 o 
   6   6   2      128.20      106.63     20.44 o 
   7   6   2      181.14      150.92     24.04 o 
   8   6   2      482.33      476.91     30.99 o 
   9   6   2        7.96       20.98     12.83 o 
  -9   7   2      174.81      109.65     70.62 o 
  -8   7   2      835.04      912.80     32.05 o 
  -7   7   2       17.52       19.97     14.60 o 
  -6   7   2      420.65      381.86     22.36 o 
  -5   7   2      286.83      254.70     12.62 o 
  -4   7   2     3079.99     3200.09     38.23 o 
  -3   7   2       65.63       57.33      7.28 o 
  -2   7   2        2.64        2.73      7.68 o 
  -1   7   2       20.57       11.90      6.28 o 
   0   7   2     2774.39     2924.37     45.62 o 
   1   7   2     1377.87     1497.59     22.53 o 
   2   7   2      675.74      630.03     17.94 o 
   3   7   2       98.71       72.88     11.01 o 
   4   7   2      182.61      181.73     12.72 o 
   5   7   2       13.41        7.66      3.83 o 
   6   7   2        1.75        0.15     15.46 o 
   7   7   2       60.66       55.65     12.05 o 
   8   7   2      916.13      997.56     45.83 o 
  -8   8   2      245.23      266.07     29.84 o 
  -7   8   2       56.30       52.99     18.45 o 
  -6   8   2        1.00        6.27      4.65 o 
  -5   8   2      121.52      127.01     13.77 o 
  -4   8   2      143.62      142.83     21.43 o 
  -3   8   2      672.79      692.41     16.97 o 
  -2   8   2     1076.05     1072.86     35.40 o 
  -1   8   2      308.91      297.27     16.40 o 
   0   8   2     3659.45     3584.80     55.68 o 
   1   8   2      154.75      148.16     24.99 o 
   2   8   2     6124.55     6817.22     92.48 o 
   3   8   2      807.50      790.16     17.04 o 
   4   8   2      730.36      675.92     40.62 o 
   5   8   2       35.21       20.95      9.53 o 
   6   8   2      182.10      188.05     32.99 o 
   7   8   2       27.61       22.08     10.73 o 
   8   8   2      925.29     1015.82     30.33 o 
  -8   9   2       22.82       20.93     14.09 o 
  -7   9   2        2.96       11.79     14.36 o 
  -6   9   2     1431.72     1548.57     52.85 o 
  -5   9   2      518.95      466.50     22.93 o 
  -4   9   2      678.07      703.18     22.05 o 
  -3   9   2       52.72       63.78     12.58 o 
  -2   9   2      132.48      105.50     14.88 o 
  -1   9   2      840.80      884.53     29.45 o 
   0   9   2      845.65      904.87     25.82 o 
   1   9   2        0.07        0.09     10.59 o 
   2   9   2        9.33       14.40      8.95 o 
   3   9   2      418.24      420.43     45.69 o 
   4   9   2     1002.96      970.22     23.76 o 
   5   9   2      130.60      123.14     15.01 o 
   6   9   2      352.73      321.23     21.05 o 
   7   9   2      275.45      225.83     66.19 o 
   8   9   2      844.09      953.64     44.99 o 
  -7  10   2       90.57       74.96     33.50 o 
  -6  10   2      255.95      273.85     90.33 o 
  -5  10   2      128.62      115.12     14.45 o 
  -4  10   2      116.00       85.42     13.46 o 
  -3  10   2       17.99       19.58     15.60 o 
  -2  10   2     1845.81     1900.06     35.15 o 
  -1  10   2       24.59       25.33     11.22 o 
   0  10   2       26.35        6.44      7.90 o 
   1  10   2       21.67       30.99     11.16 o 
   2  10   2     1841.52     1882.62     45.60 o 
   3  10   2       23.15       18.21     13.99 o 
   4  10   2        3.64        2.63      7.65 o 
   5  10   2       19.08       16.15     10.00 o 
   6  10   2       40.65       27.58     11.40 o 
   7  10   2      188.23      202.77     41.40 o 
  -7  11   2      200.83      174.78     34.98 o 
  -6  11   2      302.01      253.51     69.91 o 
  -5  11   2      195.33      127.44     26.12 o 
  -4  11   2       13.96        0.61      7.13 o 
  -3  11   2      167.53      186.71     16.69 o 
  -2  11   2      271.99      253.75     25.69 o 
  -1  11   2     4797.41     5113.80     77.91 o 
   0  11   2       33.29       34.71     11.75 o 
   1  11   2        0.99        2.09     13.75 o 
   2  11   2        0.00        4.75      8.72 o 
   3  11   2      403.02      404.32     28.32 o 
   4  11   2       33.60       35.55     11.77 o 
   5  11   2      169.77      166.16     41.43 o 
   6  11   2        5.44       -0.71     10.46 o 
   7  11   2        2.03        2.73     13.17 o 
  -6  12   2       11.61       17.23     19.36 o 
  -5  12   2       42.96       33.25     14.30 o 
  -4  12   2      174.03      135.73     26.82 o 
  -3  12   2      348.96      356.68     27.06 o 
  -2  12   2       59.75       35.89     10.66 o 
  -1  12   2       70.52       92.82     16.37 o 
   0  12   2     2092.57     2238.73     43.98 o 
   1  12   2     1318.74     1399.28     38.97 o 
   2  12   2      757.44      793.44     22.35 o 
   3  12   2       39.87       23.95     10.87 o 
   4  12   2      131.42      136.28     34.20 o 
   5  12   2        0.66       -2.28     15.59 o 
   6  12   2      111.34       62.61     16.48 o 
  -6  13   2       54.94       39.17     24.44 o 
  -5  13   2      228.81      186.79     67.66 o 
  -4  13   2      185.87      208.49     31.34 o 
  -3  13   2       73.39       56.21     10.06 o 
  -2  13   2      135.54      151.76     22.32 o 
  -1  13   2       76.45       83.37     15.21 o 
   0  13   2      415.85      402.36     25.95 o 
   1  13   2      126.87       96.11     19.68 o 
   2  13   2       27.46       40.36     12.54 o 
   3  13   2        2.83       19.68     17.25 o 
   4  13   2      225.00      203.40     42.45 o 
   5  13   2       24.32        9.08     13.10 o 
   6  13   2       22.28       17.08     15.63 o 
  -5  14   2      276.58      257.81     44.84 o 
  -4  14   2       43.57       42.99     13.96 o 
  -3  14   2       23.22       13.99      8.55 o 
  -2  14   2      440.83      433.55     22.89 o 
  -1  14   2       59.10       33.12     19.27 o 
   0  14   2        3.09       10.58     10.81 o 
   1  14   2        8.91       14.50      8.95 o 
   2  14   2      232.30      186.80     36.65 o 
   3  14   2      353.88      347.72     27.48 o 
   4  14   2       53.84       42.69     18.25 o 
   5  14   2       87.27       72.58     16.79 o 
  -4  15   2       37.40       19.77     58.48 o 
  -3  15   2       18.16       24.92      9.94 o 
  -2  15   2      242.98      187.13     37.56 o 
  -1  15   2      106.96       83.38     21.74 o 
   0  15   2      748.70      789.84     41.62 o 
   1  15   2        0.08      -12.94     12.94 o 
   2  15   2      711.93      791.31     27.31 o 
   3  15   2       48.31       22.73     14.76 o 
   4  15   2       68.26       38.69      9.14 o 
  -2  16   2       77.01       51.71     13.59 o 
  -1  16   2        5.95        3.66     12.82 o 
   0  16   2       58.13       34.18     10.18 o 
   1  16   2      215.49      211.27     38.04 o 
   2  16   2       73.94       53.37     21.12 o 
  -9   0   3     1264.69     1351.44     49.57 o 
  -7   0   3        6.50       -1.72      6.21 o 
  -5   0   3     5011.72     4966.54     84.10 o 
  -3   0   3      107.50      110.36      8.48 o 
  -1   0   3     1603.70     1510.40     24.84 o 
   1   0   3    15054.78    14928.90    214.61 o 
   3   0   3     4008.33     4789.18     48.91 o 
   5   0   3      302.54      272.96     10.19 o 
   7   0   3      471.27      462.06     19.97 o 
   9   0   3      264.99      160.87     72.57 o 
  -9   1   3       71.38       26.60     18.21 o 
  -8   1   3       14.99        5.89      6.70 o 
  -7   1   3      482.85      461.06     21.59 o 
  -6   1   3     1043.43     1027.68     17.03 o 
  -5   1   3      418.41      450.61     10.95 o 
  -4   1   3       16.79       21.68      3.00 o 
  -3   1   3      930.76     1111.23     16.24 o 
  -2   1   3     2768.44     2670.42     25.05 o 
  -1   1   3     6297.62     6197.31     45.29 o 
   0   1   3      141.08      136.66      9.39 o 
   1   1   3     9545.63     9190.48     95.71 o 
   2   1   3     2748.19     2854.13     30.85 o 
   3   1   3     2291.81     2403.85     18.62 o 
   4   1   3     6803.51     6951.51    119.64 o 
   5   1   3      165.04      161.66      7.44 o 
   6   1   3        0.09        3.87      2.61 o 
   7   1   3      104.68       92.48      9.33 o 
   8   1   3      253.74      212.59     21.76 o 
   9   1   3      625.64      651.88     27.67 o 
  -9   2   3      145.93      113.46     55.98 o 
  -8   2   3      113.89      120.54     12.10 o 
  -7   2   3     2588.24     2636.63     49.19 o 
  -6   2   3      837.72      812.76     29.02 o 
  -5   2   3      130.48      121.97      8.34 o 
  -4   2   3      965.37      920.34     25.45 o 
  -3   2   3      518.96      548.71     12.43 o 
  -2   2   3     1204.97     1268.10     17.12 o 
  -1   2   3     1310.32     1396.03     14.05 o 
   0   2   3      180.14      184.61      7.03 o 
   1   2   3     4184.40     4178.29     32.09 o 
   2   2   3      509.75      478.65      9.62 o 
   3   2   3     6486.51     6749.50     73.54 o 
   4   2   3      251.43      287.58     12.52 o 
   5   2   3     3881.52     3984.90     81.49 o 
   6   2   3      839.01      812.61     19.36 o 
   7   2   3      785.28      791.41     31.30 o 
   8   2   3        3.97       11.39      8.33 o 
   9   2   3       86.10       58.06     15.94 o 
  -9   3   3        6.47       21.33     16.70 o 
  -8   3   3       11.52       12.81      6.95 o 
  -7   3   3       34.43       35.41     10.50 o 
  -6   3   3      156.79      130.53     10.23 o 
  -5   3   3      623.60      620.08     14.29 o 
  -4   3   3     5692.20     6034.75     66.76 o 
  -3   3   3     5377.02     5680.58     77.67 o 
  -2   3   3     8698.00     9120.83     89.83 o 
  -1   3   3     1456.50     1497.88     15.01 o 
   0   3   3     5139.63     5082.69     41.92 o 
   1   3   3     5310.62     5123.54     50.44 o 
   2   3   3     2305.41     2422.60     20.76 o 
   3   3   3       77.41       75.21      9.38 o 
   4   3   3      344.06      344.86     20.25 o 
   5   3   3        6.57        9.71      8.51 o 
   6   3   3     1760.15     1806.19     62.06 o 
   7   3   3      527.85      508.66     18.00 o 
   8   3   3       25.40       11.31     11.03 o 
   9   3   3       12.63       -6.12     13.72 o 
  -9   4   3       81.21       70.00     36.08 o 
  -8   4   3       20.60       12.14      5.76 o 
  -7   4   3      748.02      732.35     34.36 o 
  -6   4   3      325.18      292.19     12.34 o 
  -5   4   3     2458.03     2520.33     28.04 o 
  -4   4   3       18.90       10.48      3.05 o 
  -3   4   3     4452.97     4592.09     44.51 o 
  -2   4   3    14217.11    14705.38    169.71 o 
  -1   4   3     3218.47     3433.49     28.39 o 
   0   4   3     1510.21     1439.88     25.55 o 
   1   4   3     2041.32     2084.42     18.36 o 
   2   4   3        9.74        3.74      2.24 o 
   3   4   3     2033.59     2040.00     65.94 o 
   4   4   3       35.47       28.06      6.96 o 
   5   4   3      420.11      396.99     16.71 o 
   6   4   3      151.63      137.98     19.33 o 
   7   4   3       66.15       65.08     11.15 o 
   8   4   3      390.70      415.88     34.67 o 
   9   4   3      181.63      131.40     67.02 o 
  -9   5   3       16.72       15.42     11.34 o 
  -8   5   3       90.69       69.72     28.16 o 
  -7   5   3      162.20      140.22     26.89 o 
  -6   5   3      557.81      560.21     18.13 o 
  -5   5   3      406.39      370.59     13.43 o 
  -4   5   3      338.00      343.81     14.37 o 
  -3   5   3       81.82      107.70      6.55 o 
  -2   5   3      142.12      160.58      8.35 o 
  -1   5   3     3450.99     3549.49     32.31 o 
   0   5   3     3525.02     3505.26     31.72 o 
   1   5   3      709.50      707.42     13.73 o 
   2   5   3       13.61       17.36      4.08 o 
   3   5   3     1496.97     1373.48     27.84 o 
   4   5   3     2045.26     2119.71     80.10 o 
   5   5   3     6759.64     7289.39     60.85 o 
   6   5   3      179.15      159.27     18.41 o 
   7   5   3      189.93      168.28     28.70 o 
   8   5   3      295.12      201.01     45.21 o 
   9   5   3       21.59       20.84     17.61 o 
  -9   6   3      371.44      340.21     84.83 o 
  -8   6   3       90.28       78.96     31.04 o 
  -7   6   3        5.63       19.63      9.55 o 
  -6   6   3     1086.18     1050.86     51.47 o 
  -5   6   3       23.18       15.12      3.67 o 
  -4   6   3     1484.99     1551.16     23.12 o 
  -3   6   3      960.09      977.44     31.18 o 
  -2   6   3       82.16       96.86     10.46 o 
  -1   6   3     3131.67     3210.90     43.17 o 
   0   6   3      411.87      390.09     15.35 o 
   1   6   3       55.36       35.19      6.42 o 
   2   6   3     2303.81     2323.61     32.74 o 
   3   6   3      454.49      446.57     14.31 o 
   4   6   3       37.90       27.49      8.04 o 
   5   6   3     1713.57     1748.42     46.30 o 
   6   6   3     1045.70     1068.40     29.72 o 
   7   6   3      519.75      463.85     51.94 o 
   8   6   3       67.21       60.73     17.28 o 
   9   6   3      361.83      357.34     70.28 o 
  -9   7   3       58.26       77.52     31.18 o 
  -8   7   3      347.15      322.23     64.35 o 
  -7   7   3      506.94      491.03     23.27 o 
  -6   7   3       60.27       41.73     12.91 o 
  -5   7   3       77.32       46.22      8.80 o 
  -4   7   3       61.70       56.31      9.68 o 
  -3   7   3     6320.57     6727.31     95.29 o 
  -2   7   3       53.47       59.89      7.20 o 
  -1   7   3      358.31      384.19     29.39 o 
   0   7   3        4.00        6.91      7.05 o 
   1   7   3        0.27       10.14      6.28 o 
   2   7   3     2638.19     2865.58     41.29 o 
   3   7   3      118.11      109.11      9.24 o 
   4   7   3        3.49        3.67      6.01 o 
   5   7   3     3130.37     3321.71     58.72 o 
   6   7   3      146.37      122.77     21.89 o 
   7   7   3     1188.89     1293.41     46.91 o 
   8   7   3        1.98       17.47      7.89 o 
  -8   8   3       12.93       25.72     12.54 o 
  -7   8   3      312.17      326.39     45.02 o 
  -6   8   3      196.51      168.02     24.36 o 
  -5   8   3       64.92       76.19     16.45 o 
  -4   8   3     1650.17     1629.34     28.83 o 
  -3   8   3     3222.81     3315.15     54.02 o 
  -2   8   3      271.37      301.61     18.22 o 
  -1   8   3      347.73      335.67     18.49 o 
   0   8   3      406.57      382.72     22.19 o 
   1   8   3     3446.37     3763.74     55.59 o 
   2   8   3      230.89      228.62     12.76 o 
   3   8   3       17.38        9.97      3.67 o 
   4   8   3        2.72        8.32      6.92 o 
   5   8   3      333.59      351.73     35.87 o 
   6   8   3      303.17      320.05     26.44 o 
   7   8   3      157.83      121.74     20.76 o 
   8   8   3      277.54      248.03     26.84 o 
  -8   9   3      501.66      501.52     34.11 o 
  -7   9   3        7.75        4.07     18.25 o 
  -6   9   3        1.34        8.81      9.64 o 
  -5   9   3     1941.58     1939.45     72.54 o 
  -4   9   3      666.99      579.47     28.68 o 
  -3   9   3      109.86      133.95     18.03 o 
  -2   9   3     2406.22     2510.43     37.84 o 
  -1   9   3        0.19       -3.77     10.20 o 
   0   9   3      249.46      264.33     19.72 o 
   1   9   3      375.36      355.23     38.59 o 
   2   9   3      826.71      795.08     22.50 o 
   3   9   3     1214.82     1185.36     24.65 o 
   4   9   3      318.82      354.60     20.31 o 
   5   9   3      849.53      820.03     38.35 o 
   6   9   3      154.18      111.75     31.17 o 
   7   9   3       59.49       65.78     12.85 o 
   8   9   3       54.65       38.16     20.31 o 
  -7  10   3      508.24      391.03     71.58 o 
  -6  10   3       17.76       10.21      7.30 o 
  -5  10   3       65.80       71.78      9.78 o 
  -4  10   3       37.41       22.21      6.72 o 
  -3  10   3      499.29      534.05     17.61 o 
  -2  10   3      506.29      510.95     24.04 o 
  -1  10   3     1941.88     2021.76     44.11 o 
   0  10   3      555.26      572.78     33.70 o 
   1  10   3      935.23      989.72     22.21 o 
   2  10   3       37.53       34.54     12.58 o 
   3  10   3     1642.20     1666.45     51.57 o 
   4  10   3       88.96       86.25     19.23 o 
   5  10   3       19.78        5.89     14.26 o 
   6  10   3        9.74       13.54     12.12 o 
   7  10   3       75.99       68.47     22.04 o 
  -7  11   3       17.26       17.72     16.52 o 
  -6  11   3       97.88       55.82     24.70 o 
  -5  11   3      147.62      114.67     24.64 o 
  -4  11   3      610.54      636.32     20.61 o 
  -3  11   3      219.18      225.84     30.09 o 
  -2  11   3        3.07        5.71      5.39 o 
  -1  11   3       95.16       79.26     15.81 o 
   0  11   3     2598.26     2703.34     44.19 o 
   1  11   3      368.47      447.52     28.90 o 
   2  11   3      846.07      911.88     26.83 o 
   3  11   3      252.81      228.09     38.51 o 
   4  11   3      253.52      285.17     30.31 o 
   5  11   3      515.66      512.70     30.63 o 
   6  11   3       41.40       25.56     11.10 o 
   7  11   3        0.12       18.52     13.23 o 
  -6  12   3       68.66       35.77     19.33 o 
  -5  12   3      207.75      157.47     25.64 o 
  -4  12   3      134.62      128.46     19.86 o 
  -3  12   3      584.17      613.29     34.95 o 
  -2  12   3      524.46      539.54     26.39 o 
  -1  12   3      307.63      326.30     36.03 o 
   0  12   3      101.17       85.39     13.19 o 
   1  12   3      319.91      301.17     34.06 o 
   2  12   3      831.54      884.85     39.61 o 
   3  12   3       11.27       11.85     20.32 o 
   4  12   3        1.04       11.60     14.10 o 
   5  12   3      404.51      375.13     49.05 o 
   6  12   3      183.13      115.98     32.80 o 
  -6  13   3      255.04      142.18     55.39 o 
  -5  13   3       21.12       38.41     20.43 o 
  -4  13   3      205.15      155.82     31.87 o 
  -3  13   3      145.99      133.62     28.66 o 
  -2  13   3       49.99       49.78     11.37 o 
  -1  13   3        7.13        3.89     11.91 o 
   0  13   3      590.45      561.78     28.26 o 
   1  13   3     2012.10     2025.12     50.02 o 
   2  13   3      330.39      324.35     22.31 o 
   3  13   3      200.23      187.85     28.67 o 
   4  13   3      617.73      641.80     30.33 o 
   5  13   3        2.58        9.81     11.75 o 
  -5  14   3      127.46       85.30     23.28 o 
  -4  14   3       35.59       25.31     15.59 o 
  -3  14   3       31.80       10.88      9.77 o 
  -2  14   3        7.45       -2.35     13.41 o 
  -1  14   3        4.75       16.61     13.91 o 
   0  14   3      430.84      451.54     25.27 o 
   1  14   3      938.13     1005.67     27.68 o 
   2  14   3      463.54      469.82     24.60 o 
   3  14   3       46.22       47.70     15.50 o 
   4  14   3      726.14      762.90     28.25 o 
   5  14   3       79.31       46.46     15.14 o 
  -4  15   3        0.03       11.28     20.68 o 
  -3  15   3      149.73      123.40     16.14 o 
  -2  15   3      102.36       85.79     20.74 o 
  -1  15   3     1105.66     1291.70     36.03 o 
   0  15   3        4.68       11.41     12.90 o 
   1  15   3      549.59      494.69     33.01 o 
   2  15   3      241.67      198.21     32.19 o 
   3  15   3        0.41       24.99     11.67 o 
  -2  16   3      357.81      356.41     28.40 o 
  -1  16   3       91.25       51.53     14.42 o 
   0  16   3       43.69       35.28      9.29 o 
   1  16   3       52.49       32.57     13.79 o 
   2  16   3        0.73       17.87     17.60 o 
  -8   0   4       25.22       37.57     22.41 o 
  -6   0   4     1549.84     1489.30     34.40 o 
  -4   0   4     9054.51     9213.69    132.74 o 
  -2   0   4    11838.31    11991.66    143.12 o 
   0   0   4       91.68       51.94     11.80 o 
   2   0   4     8217.11     7805.71    107.64 o 
   4   0   4     3404.09     3484.14     62.17 o 
   6   0   4     1100.32     1121.45     20.59 o 
   8   0   4     1329.61     1360.53    127.45 o 
  -9   1   4       26.35       24.49     14.96 o 
  -8   1   4       18.51       13.86      9.30 o 
  -7   1   4      386.78      392.47     19.23 o 
  -6   1   4      327.70      298.37     11.72 o 
  -5   1   4        4.93        6.12      4.57 o 
  -4   1   4     7830.02     8350.17    109.46 o 
  -3   1   4     2436.99     2332.86     28.06 o 
  -2   1   4     4522.05     4383.97     43.75 o 
  -1   1   4     4356.82     4292.89     43.76 o 
   0   1   4      295.14      302.09      8.18 o 
   1   1   4        0.18       -3.45      3.45 o 
   2   1   4      586.04      640.24      8.25 o 
   3   1   4      106.82       98.24      6.66 o 
   4   1   4       55.45       54.41      6.00 o 
   5   1   4       13.39       11.60      3.53 o 
   6   1   4        3.78        1.29      4.50 o 
   7   1   4      380.01      420.00     17.77 o 
   8   1   4      101.20       84.84     31.13 o 
   9   1   4        1.04        8.70      9.92 o 
  -9   2   4      228.36      246.08     24.41 o 
  -8   2   4       66.90       89.88     19.14 o 
  -7   2   4      331.08      332.08     27.23 o 
  -6   2   4      271.03      246.74     16.64 o 
  -5   2   4       54.73       59.31     11.02 o 
  -4   2   4        4.73        2.38      5.16 o 
  -3   2   4      937.04      963.17     24.06 o 
  -2   2   4     1281.25     1129.43     28.56 o 
  -1   2   4     5048.68     5346.23    105.92 o 
   0   2   4     3197.00     3214.30     25.39 o 
   1   2   4        0.03       -2.00     10.59 o 
   2   2   4     3762.81     3643.61     26.62 o 
   3   2   4     6181.87     6647.26     89.19 o 
   4   2   4     1955.75     1982.23     31.68 o 
   5   2   4        0.25       12.18      6.51 o 
   6   2   4      866.03      903.28     48.77 o 
   7   2   4       17.57       18.33      6.34 o 
   8   2   4      314.78      321.90     31.94 o 
   9   2   4      106.51       52.82     23.83 o 
  -9   3   4      197.83      228.05     24.21 o 
  -8   3   4        3.99       18.20      7.54 o 
  -7   3   4       51.23       45.65     11.61 o 
  -6   3   4     1555.19     1530.24     39.74 o 
  -5   3   4       33.41       40.25      9.13 o 
  -4   3   4      708.73      705.98     20.76 o 
  -3   3   4     4544.14     4685.02     54.96 o 
  -2   3   4      115.57      132.63      5.52 o 
  -1   3   4     2936.01     3018.46     35.05 o 
   0   3   4     2821.92     2681.36     22.64 o 
   1   3   4     1254.54     1141.65     14.47 o 
   2   3   4        0.25        5.46      5.69 o 
   3   3   4      418.36      385.47     13.95 o 
   4   3   4      368.55      310.00     16.45 o 
   5   3   4        1.88        9.51      8.37 o 
   6   3   4      630.96      630.77     19.39 o 
   7   3   4     1490.03     1628.12     34.53 o 
   8   3   4      343.76      365.79     21.12 o 
   9   3   4      257.40      186.96     79.48 o 
  -9   4   4      234.11      219.36     18.87 o 
  -8   4   4        2.55        8.86      4.73 o 
  -7   4   4        5.49       16.87      5.46 o 
  -6   4   4        0.20        0.50     10.22 o 
  -5   4   4     1692.81     1791.41     29.84 o 
  -4   4   4        0.27        4.88      8.06 o 
  -3   4   4      285.04      309.99      6.58 o 
  -2   4   4      222.20      186.97      6.89 o 
  -1   4   4    11916.89    12300.09     91.58 o 
   0   4   4      737.88      698.04     15.11 o 
   1   4   4     3803.08     4046.25     31.57 o 
   2   4   4      381.31      311.96      6.33 o 
   3   4   4      644.95      649.35     28.55 o 
   4   4   4     3605.62     3656.67     85.49 o 
   5   4   4      203.36      226.91     19.91 o 
   6   4   4      514.08      514.77     28.38 o 
   7   4   4       12.23       14.12     10.22 o 
   8   4   4       60.38       46.62     12.36 o 
   9   4   4        4.91        9.33     15.27 o 
  -9   5   4        2.31       18.58     13.23 o 
  -8   5   4     1134.38     1102.51     40.95 o 
  -7   5   4       15.52       11.60      6.60 o 
  -6   5   4        8.95       12.41      9.21 o 
  -5   5   4      191.61      181.25     35.27 o 
  -4   5   4     2203.65     2231.30     39.94 o 
  -3   5   4      197.59      199.31     10.49 o 
  -2   5   4      810.54      886.06     20.75 o 
  -1   5   4      637.78      698.94     18.30 o 
   0   5   4     1741.35     1838.60     19.57 o 
   1   5   4      833.08      970.72     17.21 o 
   2   5   4      155.75      144.71     10.93 o 
   3   5   4      240.23      200.85      9.73 o 
   4   5   4     1477.19     1545.11     39.79 o 
   5   5   4       45.23       52.15     10.20 o 
   6   5   4        0.36       12.20     20.11 o 
   7   5   4       97.12       84.71     16.40 o 
   8   5   4      211.67      138.16     31.96 o 
   9   5   4       65.58       36.02     29.83 o 
  -9   6   4      211.23      151.70     82.74 o 
  -8   6   4      234.64      229.20     28.96 o 
  -7   6   4      213.71      224.73     41.32 o 
  -6   6   4      661.02      734.09     30.47 o 
  -5   6   4      120.12      109.71     13.86 o 
  -4   6   4       16.89       16.77      3.99 o 
  -3   6   4      183.95      178.32     12.38 o 
  -2   6   4     8606.22     9189.22    145.67 o 
  -1   6   4     1228.22     1214.75     22.91 o 
   0   6   4     3272.87     3272.08     69.30 o 
   1   6   4       74.37      124.46     14.78 o 
   2   6   4        5.56        6.85      6.91 o 
   3   6   4     2437.55     2488.24     32.66 o 
   4   6   4       20.10       16.33     11.96 o 
   5   6   4     2661.46     2726.79     55.86 o 
   6   6   4      469.47      494.88     25.17 o 
   7   6   4       50.90       49.81     12.88 o 
   8   6   4      449.46      426.41     26.82 o 
  -8   7   4      364.49      421.96     42.53 o 
  -7   7   4       10.35       17.02      9.18 o 
  -6   7   4      531.50      563.29     38.24 o 
  -5   7   4     2412.37     2390.52     51.13 o 
  -4   7   4        8.03        3.61      3.26 o 
  -3   7   4       14.37       11.16      3.99 o 
  -2   7   4       32.10       15.86      7.44 o 
  -1   7   4      355.36      337.41     17.30 o 
   0   7   4     1632.65     1573.43     29.20 o 
   1   7   4     1514.05     1400.89     26.25 o 
   2   7   4      592.97      632.43     17.39 o 
   3   7   4      734.75      721.56     19.17 o 
   4   7   4      401.61      376.53     14.51 o 
   5   7   4       95.54       80.21     12.90 o 
   6   7   4      851.75      853.46     26.97 o 
   7   7   4        2.10        4.72     12.10 o 
   8   7   4      195.41       78.89     36.99 o 
  -8   8   4        0.01        4.73     10.95 o 
  -7   8   4       22.65       18.62     12.65 o 
  -6   8   4       92.64       74.14     17.12 o 
  -5   8   4     1110.78     1104.92     24.84 o 
  -4   8   4        6.46        5.11      4.30 o 
  -3   8   4       69.38       68.00     11.99 o 
  -2   8   4     2272.00     2323.47     38.85 o 
  -1   8   4      243.42      261.60     21.53 o 
   0   8   4       15.11       10.00      5.92 o 
   1   8   4      418.88      503.69     22.01 o 
   2   8   4      120.09      108.41     17.17 o 
   3   8   4       46.26       33.70      5.84 o 
   4   8   4     3378.99     3471.18     68.17 o 
   5   8   4      177.75      165.36     32.15 o 
   6   8   4      369.75      355.61     45.13 o 
   7   8   4       42.79       23.06     11.86 o 
   8   8   4      466.88      541.61     67.46 o 
  -8   9   4      492.02      647.87     40.16 o 
  -7   9   4      173.79      100.65     38.50 o 
  -6   9   4       41.18       39.06     11.39 o 
  -5   9   4      193.06      185.27     24.78 o 
  -4   9   4      285.14      296.74     19.25 o 
  -3   9   4       19.21       10.27     10.70 o 
  -2   9   4     2541.55     2629.44     57.65 o 
  -1   9   4       26.68       19.23      9.61 o 
   0   9   4      527.41      511.61     16.55 o 
   1   9   4     1103.51     1137.72     23.83 o 
   2   9   4      405.54      383.27     30.60 o 
   3   9   4       93.50       84.01     10.75 o 
   4   9   4      735.80      793.76     22.57 o 
   5   9   4       39.38       48.82     13.49 o 
   6   9   4        3.59       28.10     12.84 o 
   7   9   4        6.82       17.02     11.31 o 
   8   9   4       39.55        6.97     15.17 o 
  -7  10   4      107.30       61.61     24.57 o 
  -6  10   4      919.38     1074.58     64.58 o 
  -5  10   4       17.87       17.96      6.22 o 
  -4  10   4      664.18      736.41     18.80 o 
  -3  10   4      552.87      597.04     19.97 o 
  -2  10   4      299.17      338.00     29.48 o 
  -1  10   4       60.32       55.61     14.72 o 
   0  10   4     2348.29     2399.69     52.88 o 
   1  10   4       34.24       20.42      8.86 o 
   2  10   4        9.24       -4.04     10.17 o 
   3  10   4      212.37      193.26     19.27 o 
   4  10   4      179.76      181.31     28.12 o 
   5  10   4       28.53       11.12      9.48 o 
   6  10   4      507.13      490.22     26.59 o 
   7  10   4      739.34      703.15     38.82 o 
  -7  11   4       97.88       47.59     20.47 o 
  -6  11   4      175.16      136.68     44.79 o 
  -5  11   4      344.95      349.14     32.96 o 
  -4  11   4        0.59       11.13      9.12 o 
  -3  11   4      198.55      208.49     28.41 o 
  -2  11   4        7.73        7.58      6.41 o 
  -1  11   4     1578.66     1658.88     98.00 o 
   0  11   4     1445.53     1440.44     43.46 o 
   1  11   4       85.21       76.86     17.08 o 
   2  11   4     1020.27      942.16     31.75 o 
   3  11   4      320.49      299.34     26.61 o 
   4  11   4        0.88        5.13     15.15 o 
   5  11   4      137.28      112.67     21.29 o 
   6  11   4      319.39      315.24     35.52 o 
   7  11   4        0.60       20.75     24.92 o 
  -6  12   4      367.75      313.86     55.98 o 
  -5  12   4      235.72      242.28     50.49 o 
  -4  12   4      171.55      170.51     19.11 o 
  -3  12   4      114.54       99.30     17.70 o 
  -2  12   4      171.95      159.82     23.02 o 
  -1  12   4        0.16        5.17     11.89 o 
   0  12   4        7.12        3.15     10.51 o 
   1  12   4        0.09        8.53      9.22 o 
   2  12   4      367.08      385.44     46.11 o 
   3  12   4       33.32       40.68     13.42 o 
   4  12   4      252.71      310.46     58.98 o 
   5  12   4        6.13       10.10     12.73 o 
   6  12   4        8.11        3.73     11.31 o 
  -5  13   4      486.25      509.52     42.69 o 
  -4  13   4      102.32       71.01     22.21 o 
  -3  13   4      117.75      109.90     15.03 o 
  -2  13   4       95.82       71.73     15.29 o 
  -1  13   4      101.07       75.48     16.60 o 
   0  13   4      439.41      461.98     23.26 o 
   1  13   4      841.87      847.04     28.70 o 
   2  13   4      238.66      247.46     38.20 o 
   3  13   4        8.18       18.21     10.98 o 
   4  13   4       65.39       64.22     20.00 o 
   5  13   4      781.65      764.09     65.03 o 
  -5  14   4       53.60       34.19     15.31 o 
  -4  14   4      343.35      302.76     27.59 o 
  -3  14   4       25.64       27.08     15.26 o 
  -2  14   4        3.85       23.15     10.95 o 
  -1  14   4      184.83      185.32     21.21 o 
   0  14   4     1458.60     1554.01     28.83 o 
   1  14   4      527.27      528.05     17.74 o 
   2  14   4      185.44      193.23     19.59 o 
   3  14   4      377.85      428.80     39.37 o 
   4  14   4       79.12       89.06     18.64 o 
  -3  15   4      166.41      150.24     22.47 o 
  -2  15   4       84.27       72.90     16.40 o 
  -1  15   4        0.69        6.87     11.69 o 
   0  15   4      106.40       83.58     18.57 o 
   1  15   4       10.57        3.23     11.91 o 
   2  15   4       10.23       12.14      8.52 o 
   3  15   4       51.90       38.30     17.04 o 
  -1  16   4       92.54       37.84     12.89 o 
   0  16   4       40.86       39.77     13.92 o 
   1  16   4       29.05       29.15     18.68 o 
  -9   0   5       70.87       34.31      9.77 o 
  -7   0   5      186.42      170.76     21.46 o 
  -5   0   5      140.54      136.49      9.95 o 
  -3   0   5     5579.32     5646.43    194.98 o 
  -1   0   5    24703.65    24503.24    493.92 o 
   1   0   5       55.20       74.98     17.40 o 
   3   0   5      599.82      569.49     26.17 o 
   5   0   5     2631.81     2578.96     82.94 o 
   7   0   5      214.77      171.39     56.87 o 
   9   0   5      149.89       97.56     63.70 o 
  -9   1   5      587.17      647.49     18.00 o 
  -8   1   5     1281.36     1401.19     57.15 o 
  -7   1   5      146.37      147.09      8.73 o 
  -6   1   5        0.46        4.67      6.63 o 
  -5   1   5      391.28      375.33     13.42 o 
  -4   1   5       43.76       47.22      8.42 o 
  -3   1   5     2029.33     1905.75     45.09 o 
  -2   1   5       10.44        6.58      2.81 o 
  -1   1   5      107.99       68.42      8.34 o 
   0   1   5     5366.23     5480.61     42.68 o 
   1   1   5     2124.31     2266.00     19.91 o 
   2   1   5      825.07      721.00     12.55 o 
   3   1   5     4501.47     4859.97     53.80 o 
   4   1   5      320.93      307.93      9.07 o 
   5   1   5      511.55      476.09     24.38 o 
   6   1   5       44.06       39.11      7.69 o 
   7   1   5     1141.64     1118.42     33.41 o 
   8   1   5       24.09       18.38     15.99 o 
   9   1   5        6.19        7.61     12.29 o 
  -9   2   5     1703.65     1966.63     27.75 o 
  -8   2   5      144.61       99.57     32.54 o 
  -7   2   5       26.54       17.52      7.10 o 
  -6   2   5      262.57      258.14     12.71 o 
  -5   2   5      501.59      467.62     23.15 o 
  -4   2   5        7.76        8.17      5.96 o 
  -3   2   5      136.84      152.43     10.39 o 
  -2   2   5     1845.18     1945.85     40.47 o 
  -1   2   5     1194.96     1123.60     16.08 o 
   0   2   5     4105.11     4153.73     32.08 o 
   1   2   5    15409.67    16255.26    226.74 o 
   2   2   5     1747.57     1824.17     24.55 o 
   3   2   5      131.32      105.98      6.87 o 
   4   2   5      790.89      723.64     22.53 o 
   5   2   5      228.02      192.40     24.95 o 
   6   2   5       27.02       23.53      8.39 o 
   7   2   5      466.51      500.81     35.65 o 
   8   2   5        2.23       -0.34     13.82 o 
   9   2   5      152.15      115.57     46.73 o 
  -9   3   5      351.00      313.76     53.20 o 
  -8   3   5      584.78      623.47     30.82 o 
  -7   3   5       35.36       38.82     13.24 o 
  -6   3   5       21.02        7.80      4.61 o 
  -5   3   5      394.42      405.36     17.53 o 
  -4   3   5     2531.82     2649.76     48.64 o 
  -3   3   5      419.74      454.49     10.73 o 
  -2   3   5      138.26      168.93     12.15 o 
  -1   3   5     2320.64     2269.15     28.02 o 
   0   3   5     2686.19     2498.79     23.21 o 
   1   3   5      517.39      484.33     19.45 o 
   2   3   5      802.93      924.54     13.64 o 
   3   3   5      194.20      165.41     28.11 o 
   4   3   5     1130.14     1140.40     29.64 o 
   5   3   5     1440.36     1440.97     28.18 o 
   6   3   5     2322.42     2471.39     44.91 o 
   7   3   5      161.50      131.03     31.12 o 
   8   3   5       31.94       35.80     15.03 o 
   9   3   5      356.89      370.92     55.81 o 
  -9   4   5        6.40       27.30     19.57 o 
  -8   4   5      102.71       66.84     20.49 o 
  -7   4   5      182.43      187.76     36.22 o 
  -6   4   5        7.53       18.85      7.47 o 
  -5   4   5     1243.58     1224.49     23.24 o 
  -4   4   5     3021.55     3168.81     73.38 o 
  -3   4   5     1603.84     1530.10     19.82 o 
  -2   4   5     6484.77     6611.74     71.40 o 
  -1   4   5     1780.56     1684.90     24.77 o 
   0   4   5     2245.41     2364.22     22.71 o 
   1   4   5     1989.61     2144.03     33.37 o 
   2   4   5      897.82      890.00     13.74 o 
   3   4   5      332.81      311.54     25.11 o 
   4   4   5     1319.42     1321.47     29.82 o 
   5   4   5      779.68      785.30     19.61 o 
   6   4   5      503.14      527.42     21.87 o 
   7   4   5        4.89       11.63      7.30 o 
   8   4   5      710.56      721.69     43.77 o 
   9   4   5       23.18        8.02     20.60 o 
  -9   5   5       54.15       45.63     21.31 o 
  -8   5   5      623.61      628.73     62.44 o 
  -7   5   5        0.41       -2.09      8.86 o 
  -6   5   5       24.32       15.62      7.76 o 
  -5   5   5      802.49      889.14     31.61 o 
  -4   5   5      926.84      912.30     32.55 o 
  -3   5   5     2087.42     2163.05     48.83 o 
  -2   5   5        0.77        7.53      5.56 o 
  -1   5   5      481.28      433.10     29.49 o 
   0   5   5      839.33      902.88     21.70 o 
   1   5   5     2728.56     2747.21     37.90 o 
   2   5   5       85.63       63.23      5.71 o 
   3   5   5     1703.63     1665.80     24.63 o 
   4   5   5      215.37      244.60     38.38 o 
   5   5   5      159.40      175.32     28.24 o 
   6   5   5      279.53      260.86     36.51 o 
   7   5   5     1163.29     1185.07     52.43 o 
   8   5   5      295.49      289.02     22.99 o 
   9   5   5        2.90       25.18     19.04 o 
  -9   6   5       30.43      -10.18     21.03 o 
  -8   6   5      113.52      110.98     24.88 o 
  -7   6   5      558.03      562.18     30.26 o 
  -6   6   5      116.60      116.52     22.33 o 
  -5   6   5      575.83      595.82     19.95 o 
  -4   6   5       19.27        4.27      4.75 o 
  -3   6   5      261.21      241.93     18.08 o 
  -2   6   5      549.94      596.79     22.07 o 
  -1   6   5      214.11      213.18     10.82 o 
   0   6   5     2323.27     2405.58     42.29 o 
   1   6   5      762.49      846.83     23.47 o 
   2   6   5      203.59      200.90     11.26 o 
   3   6   5     1598.40     1609.89     23.70 o 
   4   6   5      461.09      421.63     14.85 o 
   5   6   5       37.89       74.46     29.93 o 
   6   6   5       86.79       70.55     14.50 o 
   7   6   5      637.14      661.40     37.84 o 
   8   6   5       96.35       56.75     17.40 o 
  -8   7   5       58.77       39.74     12.37 o 
  -7   7   5       32.97       19.65     10.32 o 
  -6   7   5      662.81      633.13     26.66 o 
  -5   7   5      121.23       93.76      9.10 o 
  -4   7   5      749.61      744.50     24.84 o 
  -3   7   5     2736.46     2652.49     35.17 o 
  -2   7   5      570.35      599.81     33.74 o 
  -1   7   5     2376.52     2467.83     43.65 o 
   0   7   5      586.90      608.20     24.26 o 
   1   7   5     2786.61     2854.38     45.54 o 
   2   7   5     1286.97     1150.65     35.17 o 
   3   7   5     1027.82      969.65     15.63 o 
   4   7   5      260.81      275.02     53.98 o 
   5   7   5      352.76      307.80     23.39 o 
   6   7   5      848.43      924.39     44.39 o 
   7   7   5      130.98       92.64     14.98 o 
   8   7   5       47.79       30.34     12.85 o 
  -8   8   5       89.95       75.76     26.23 o 
  -7   8   5       20.85       19.32      8.48 o 
  -6   8   5       55.27       44.17     16.77 o 
  -5   8   5     2398.88     2545.77     54.28 o 
  -4   8   5      117.65      112.92     13.69 o 
  -3   8   5      326.78      280.82     27.03 o 
  -2   8   5     1439.44     1451.33     29.22 o 
  -1   8   5       99.24      114.78     20.53 o 
   0   8   5        0.09       -0.81      8.82 o 
   1   8   5        4.03       17.09      7.35 o 
   2   8   5      199.58      199.71     12.83 o 
   3   8   5      148.37      156.63     10.66 o 
   4   8   5        9.39        4.47      7.89 o 
   5   8   5      914.27     1028.07     33.91 o 
   6   8   5        4.03       31.41     11.65 o 
   7   8   5      191.27      182.05     21.51 o 
   8   8   5       40.03       32.80     16.38 o 
  -8   9   5       92.33       72.63     22.78 o 
  -7   9   5      117.87      141.95     35.58 o 
  -6   9   5      558.24      514.15     41.07 o 
  -5   9   5       31.35       15.05     10.05 o 
  -4   9   5      171.29      166.17     15.05 o 
  -3   9   5      103.69      111.01     16.11 o 
  -2   9   5      166.72      183.11     27.22 o 
  -1   9   5       11.72       23.18      9.38 o 
   0   9   5      355.70      365.43     21.66 o 
   1   9   5      911.19      911.03     23.06 o 
   2   9   5     1490.00     1503.26     30.98 o 
   3   9   5     2072.47     2048.15     50.91 o 
   4   9   5     1808.41     1839.26     51.85 o 
   5   9   5      384.44      391.23     23.92 o 
   6   9   5      387.63      329.65     51.77 o 
   7   9   5       36.41       23.09     12.99 o 
  -7  10   5     1363.46     1387.23     32.54 o 
  -6  10   5      408.90      386.47     32.92 o 
  -5  10   5      716.78      766.96     35.98 o 
  -4  10   5      230.24      277.25     46.09 o 
  -3  10   5       21.57       23.96      5.45 o 
  -2  10   5       28.03       30.14      8.80 o 
  -1  10   5      825.79      837.02     22.22 o 
   0  10   5       90.48       97.47     16.76 o 
   1  10   5        0.14       11.87      8.39 o 
   2  10   5        0.74       15.31     10.53 o 
   3  10   5     1543.06     1603.57     51.13 o 
   4  10   5        6.93       16.81     13.67 o 
   5  10   5       27.15        7.32     15.00 o 
   6  10   5       86.97       60.59     20.91 o 
   7  10   5      318.52      282.51     50.02 o 
  -7  11   5        5.78       16.88     21.20 o 
  -6  11   5      322.70      371.62     31.47 o 
  -5  11   5       28.48       26.09      8.98 o 
  -4  11   5       77.01       69.97     14.35 o 
  -3  11   5       36.14       30.73      9.56 o 
  -2  11   5      482.00      478.37     47.43 o 
  -1  11   5      821.98      865.44     27.83 o 
   0  11   5      719.94      726.78     31.39 o 
   1  11   5      965.92     1001.17     32.42 o 
   2  11   5        0.05        2.00     11.05 o 
   3  11   5     1039.63     1085.68     32.44 o 
   4  11   5      925.84     1058.71     41.05 o 
   5  11   5       52.88       11.37     10.82 o 
   6  11   5       20.58       10.11      9.80 o 
  -6  12   5       37.26       32.68     16.55 o 
  -5  12   5      904.49      920.54     33.41 o 
  -4  12   5      337.51      313.53     23.40 o 
  -3  12   5     1179.71     1248.68     35.33 o 
  -2  12   5       64.02       60.45     14.32 o 
  -1  12   5      190.89      168.84     23.26 o 
   0  12   5       64.30       62.83     15.15 o 
   1  12   5      526.23      555.87     23.80 o 
   2  12   5       42.07       28.57      9.49 o 
   3  12   5      281.54      332.95     35.84 o 
   4  12   5       27.25       27.97     20.68 o 
   5  12   5       34.24       15.10     13.78 o 
   6  12   5      422.53      440.91     29.82 o 
  -5  13   5      332.30      340.07     32.55 o 
  -4  13   5      133.04      106.52     21.94 o 
  -3  13   5       28.42       15.33      8.93 o 
  -2  13   5        1.48       20.11      7.83 o 
  -1  13   5       54.98       41.56     13.53 o 
   0  13   5      145.37      124.44     21.55 o 
   1  13   5        0.81       -4.92     13.02 o 
   2  13   5     1454.95     1526.59     48.35 o 
   3  13   5       82.43       79.60     25.12 o 
   4  13   5       39.58       34.68     17.49 o 
   5  13   5      439.76      511.60     27.50 o 
  -4  14   5      111.53       79.35     13.32 o 
  -3  14   5       34.42       12.36      8.18 o 
  -2  14   5        9.85       10.78      7.93 o 
  -1  14   5      121.49      127.69     18.54 o 
   0  14   5       62.87       75.60     14.38 o 
   1  14   5       13.88       16.43     10.34 o 
   2  14   5       83.26       76.28     25.51 o 
   3  14   5      262.35      194.02     52.51 o 
   4  14   5      281.58      362.44     52.19 o 
  -3  15   5      354.70      203.64     51.02 o 
  -2  15   5      342.52      320.66     33.61 o 
  -1  15   5        1.66      -12.79     12.79 o 
   0  15   5       67.10       60.14     14.18 o 
   1  15   5      117.49      119.75     19.87 o 
   2  15   5      142.78      137.74     25.52 o 
   3  15   5       76.89       85.58     23.51 o 
   0  16   5        1.32        3.52      9.43 o 
  -8   0   6       39.34       38.94     31.06 o 
  -6   0   6      106.44       97.58      9.89 o 
  -4   0   6       27.10       39.59      6.75 o 
  -2   0   6     1027.34     1044.29     15.70 o 
   0   0   6        0.07       13.55      6.42 o 
   2   0   6      353.21      333.58     14.56 o 
   4   0   6      482.75      439.06     16.22 o 
   6   0   6      198.51      146.60     31.95 o 
   8   0   6      596.67      583.51     29.31 o 
  -9   1   6        1.38       13.04      9.63 o 
  -8   1   6      728.32      827.67    128.38 o 
  -7   1   6     1471.11     1487.73     37.70 o 
  -6   1   6     4703.86     4764.97     82.99 o 
  -5   1   6     1078.55     1083.43     34.74 o 
  -4   1   6      320.85      289.77     16.96 o 
  -3   1   6       22.05       12.59      3.66 o 
  -2   1   6       59.74       65.35      6.73 o 
  -1   1   6     4904.76     4809.09     39.51 o 
   0   1   6     3088.67     3032.30     23.01 o 
   1   1   6      800.04      836.72     15.68 o 
   2   1   6     2522.77     2536.07     27.62 o 
   3   1   6     3675.35     3650.59     60.33 o 
   4   1   6      180.70      171.48      8.39 o 
   5   1   6      265.06      257.31     10.65 o 
   6   1   6     2148.87     2091.18     35.16 o 
   7   1   6       27.70       22.00     15.26 o 
   8   1   6      400.56      372.65     47.25 o 
   9   1   6      266.56      175.21     61.95 o 
  -9   2   6       14.37       10.70      7.06 o 
  -8   2   6       51.59       29.42     14.39 o 
  -7   2   6       25.14       17.90      5.09 o 
  -6   2   6     1675.85     1813.70     45.80 o 
  -5   2   6      121.65      112.74     14.23 o 
  -4   2   6       67.46       56.62     14.38 o 
  -3   2   6        0.07        1.92      4.00 o 
  -2   2   6       86.48       77.77      9.72 o 
  -1   2   6       34.81       26.72      5.23 o 
   0   2   6     9302.99     9232.72     98.62 o 
   1   2   6     3607.80     3697.08     30.75 o 
   2   2   6    10610.08    11073.47    150.31 o 
   3   2   6       58.81       80.47      6.40 o 
   4   2   6      861.72      820.12     21.24 o 
   5   2   6       18.61       13.48     10.26 o 
   6   2   6      113.10      102.92     20.05 o 
   7   2   6      343.30      289.19     21.69 o 
   8   2   6       18.85        1.97     17.45 o 
   9   2   6        0.06        8.59     20.00 o 
  -9   3   6        2.46       20.92     17.95 o 
  -8   3   6      325.94      374.39     25.86 o 
  -7   3   6       51.41       26.51      8.47 o 
  -6   3   6      708.07      726.18     18.69 o 
  -5   3   6       52.36       51.03      9.14 o 
  -4   3   6      757.22      751.59     32.04 o 
  -3   3   6     1622.35     1738.36     30.10 o 
  -2   3   6      798.10      728.56     20.05 o 
  -1   3   6       83.13       80.82      8.60 o 
   0   3   6     2611.03     3065.83     27.86 o 
   1   3   6      248.39      254.24     10.34 o 
   2   3   6     2498.08     2531.14     33.14 o 
   3   3   6        0.11        4.39      3.15 o 
   4   3   6       28.59       20.77     11.60 o 
   5   3   6      262.14      281.01     22.33 o 
   6   3   6       25.85       21.77      7.22 o 
   7   3   6      346.77      427.92     48.86 o 
   8   3   6      125.17      129.42     37.74 o 
   9   3   6       88.97       34.82     20.27 o 
  -9   4   6      242.25      273.73     29.09 o 
  -8   4   6       26.68       60.02     17.94 o 
  -7   4   6      507.46      461.56     14.15 o 
  -6   4   6      293.12      296.92     32.67 o 
  -5   4   6      172.84      195.01     19.12 o 
  -4   4   6       19.28       15.62      9.00 o 
  -3   4   6      495.18      445.01     32.31 o 
  -2   4   6       85.25       96.34     12.87 o 
  -1   4   6     1833.42     1736.64     37.70 o 
   0   4   6       89.54       90.45     14.21 o 
   1   4   6      398.89      507.61     10.18 o 
   2   4   6      383.84      374.17      8.75 o 
   3   4   6      928.20      944.36     17.22 o 
   4   4   6     2065.43     2104.26     44.02 o 
   5   4   6      124.49      136.94     20.23 o 
   6   4   6      972.43      998.99     24.66 o 
   7   4   6       12.56        7.10     10.45 o 
   8   4   6      885.07     1021.30     33.59 o 
   9   4   6      197.19      190.05     41.30 o 
  -9   5   6        6.38       -3.95     19.24 o 
  -8   5   6       15.24       25.14     13.31 o 
  -7   5   6     1094.61     1154.11     37.64 o 
  -6   5   6        2.88       14.71      8.39 o 
  -5   5   6      163.75      134.35     22.10 o 
  -4   5   6      262.44      254.54     15.49 o 
  -3   5   6     2249.59     2333.49     34.43 o 
  -2   5   6       38.18       35.37      8.51 o 
  -1   5   6     4033.62     4160.25     50.39 o 
   0   5   6     2634.66     2477.43     56.56 o 
   1   5   6       19.99        5.51      6.45 o 
   2   5   6      593.99      534.22     15.38 o 
   3   5   6     2570.52     2732.62     34.99 o 
   4   5   6      375.93      404.21     44.57 o 
   5   5   6      163.22      142.60     30.23 o 
   6   5   6       47.51       60.27     16.46 o 
   7   5   6      562.79      537.09     37.60 o 
   8   5   6       94.06       73.85     18.29 o 
  -8   6   6       66.55       62.82     20.19 o 
  -7   6   6        4.81        9.59      7.75 o 
  -6   6   6      320.77      298.04     19.66 o 
  -5   6   6        0.20       -1.45      6.57 o 
  -4   6   6       44.58       48.60      6.17 o 
  -3   6   6     1707.90     1745.09     25.61 o 
  -2   6   6      955.89      991.68     25.80 o 
  -1   6   6        7.13       10.93      5.34 o 
   0   6   6     1237.87     1175.97     40.85 o 
   1   6   6     6543.19     7048.35     94.33 o 
   2   6   6     1014.90      953.93     24.22 o 
   3   6   6      396.43      352.75     10.78 o 
   4   6   6     1393.78     1445.18     42.01 o 
   5   6   6      268.66      295.50     33.03 o 
   6   6   6      208.55      188.04     20.19 o 
   7   6   6        0.96       -0.02     12.16 o 
   8   6   6      153.71      115.43     42.27 o 
  -8   7   6      211.90      194.04     34.72 o 
  -7   7   6      131.44      154.71     25.53 o 
  -6   7   6       12.36       -7.51     11.99 o 
  -5   7   6        3.14        7.71      8.86 o 
  -4   7   6      665.59      631.82     34.44 o 
  -3   7   6     1656.73     1575.12     41.12 o 
  -2   7   6     5701.14     5727.81     93.86 o 
  -1   7   6       74.80       70.75     13.52 o 
   0   7   6      214.34      260.01     29.69 o 
   1   7   6        0.04        1.85     10.61 o 
   2   7   6       21.93        9.26      4.59 o 
   3   7   6      151.37      147.69     13.00 o 
   4   7   6      838.31      834.81     21.28 o 
   5   7   6        0.41        8.99     13.17 o 
   6   7   6      209.75      200.53     24.40 o 
   7   7   6        4.17        6.90      7.67 o 
   8   7   6       47.01       30.32     11.60 o 
  -8   8   6      509.45      473.09     32.93 o 
  -7   8   6       49.18       47.75     18.50 o 
  -6   8   6      242.85      220.74     25.11 o 
  -5   8   6        0.63       10.58     13.18 o 
  -4   8   6     2311.39     2317.43     46.65 o 
  -3   8   6      504.38      507.53     20.43 o 
  -2   8   6     1309.52     1398.81     27.40 o 
  -1   8   6     1092.78     1120.13     26.17 o 
   0   8   6      215.39      213.61     24.23 o 
   1   8   6      619.26      616.45     28.07 o 
   2   8   6       51.05       47.73      8.25 o 
   3   8   6      288.42      261.29     10.62 o 
   4   8   6      196.39      161.77     53.31 o 
   5   8   6      100.69       72.54     30.34 o 
   6   8   6     2089.82     2172.38     75.04 o 
   7   8   6       92.70       65.43     13.66 o 
   8   8   6        9.21       20.56     10.72 o 
  -7   9   6        0.12        6.77      7.50 o 
  -6   9   6        0.83       -6.26      9.23 o 
  -5   9   6       68.08       48.94     11.94 o 
  -4   9   6      179.31      195.11     27.99 o 
  -3   9   6      620.67      682.77     19.08 o 
  -2   9   6     4503.89     4630.07     76.33 o 
  -1   9   6     1632.41     1653.59     36.55 o 
   0   9   6     1628.43     1651.67     38.08 o 
   1   9   6       28.90       51.03     10.69 o 
   2   9   6      514.69      529.85     25.06 o 
   3   9   6       21.42       10.84      6.79 o 
   4   9   6      936.24      895.53     32.89 o 
   5   9   6     1273.26     1424.55     49.96 o 
   6   9   6        1.84      -11.71     17.98 o 
   7   9   6      295.85      240.59     63.23 o 
  -7  10   6        0.58       -1.16     11.82 o 
  -6  10   6      183.70      246.15     34.93 o 
  -5  10   6        3.33        6.31     10.30 o 
  -4  10   6       11.05       -0.30      6.95 o 
  -3  10   6        6.59       11.90      7.64 o 
  -2  10   6      966.80      986.85     33.37 o 
  -1  10   6      182.01      179.44     18.32 o 
   0  10   6       43.22       39.16      8.45 o 
   1  10   6       21.56       23.12     11.91 o 
   2  10   6      591.72      625.95     28.96 o 
   3  10   6      462.41      435.99     25.07 o 
   4  10   6     1752.88     1793.70     80.33 o 
   5  10   6      308.88      335.22     53.00 o 
   6  10   6        8.30       -6.91     15.07 o 
   7  10   6        3.26        7.82      6.77 o 
  -6  11   6      795.16      902.61     22.35 o 
  -5  11   6      740.58      778.67     38.54 o 
  -4  11   6      469.64      459.14     44.87 o 
  -3  11   6     1221.56     1224.13     42.17 o 
  -2  11   6      316.18      294.27     17.20 o 
  -1  11   6     2029.57     2095.66     38.97 o 
   0  11   6       46.13       35.57      8.85 o 
   1  11   6      252.29      282.23     24.44 o 
   2  11   6        6.12       10.58     14.15 o 
   3  11   6      657.38      665.08     25.85 o 
   4  11   6       68.70       67.47     24.20 o 
   5  11   6      156.31      108.74     25.85 o 
   6  11   6       19.57       15.30     12.47 o 
  -6  12   6        6.72        8.05      6.49 o 
  -5  12   6      500.22      515.94     46.09 o 
  -4  12   6     1010.03     1024.70     35.45 o 
  -3  12   6      733.06      761.83     28.84 o 
  -2  12   6      500.59      431.15     25.40 o 
  -1  12   6       12.35       12.66      9.45 o 
   0  12   6        4.92        4.83      8.15 o 
   1  12   6        1.41       -0.41     10.55 o 
   2  12   6      224.29      221.44     18.39 o 
   3  12   6        0.82       30.88     15.49 o 
   4  12   6      138.41      103.60     27.93 o 
   5  12   6      534.75      554.34     41.27 o 
   6  12   6     1032.14     1169.00     43.27 o 
  -5  13   6       80.15       49.80     13.80 o 
  -4  13   6      246.88      258.33     26.85 o 
  -3  13   6        3.99        9.66     10.40 o 
  -2  13   6      293.74      334.52     25.87 o 
  -1  13   6      291.21      242.80     27.02 o 
   0  13   6        7.84        1.42     14.26 o 
   1  13   6      267.44      296.53     27.72 o 
   2  13   6      355.68      281.32     52.58 o 
   3  13   6      492.88      570.12     74.43 o 
   4  13   6       13.24       30.43     15.74 o 
   5  13   6      276.90      284.79     26.51 o 
  -4  14   6      524.79      591.44     45.89 o 
  -3  14   6       45.50       18.07      9.53 o 
  -2  14   6        0.63        2.86     10.73 o 
  -1  14   6       41.18       31.18     14.86 o 
   0  14   6      573.10      611.19     23.62 o 
   1  14   6        1.92       -5.93     12.10 o 
   2  14   6      421.86      525.51     95.54 o 
   3  14   6      982.83     1049.83     44.41 o 
   4  14   6       22.09       22.39     13.24 o 
  -3  15   6      138.78      118.12     32.55 o 
  -2  15   6      216.60      152.75     32.96 o 
  -1  15   6       59.27       37.18     11.97 o 
   0  15   6       88.87       82.67     15.79 o 
   1  15   6        0.12        2.86     11.80 o 
   2  15   6       45.33       46.87     13.56 o 
  -9   0   7      215.98      180.37     65.45 o 
  -7   0   7       18.58        7.99      9.77 o 
  -5   0   7      899.74      812.02     20.50 o 
  -3   0   7    13143.48    13890.21     65.24 o 
  -1   0   7     1757.78     2015.02     31.53 o 
   1   0   7     4408.32     4554.60     81.40 o 
   3   0   7     2058.26     2137.27     43.06 o 
   5   0   7      177.18      154.10     20.67 o 
   7   0   7       45.15       72.07     48.47 o 
   9   0   7      518.58      453.79     80.47 o 
  -9   1   7      141.01       90.64     42.41 o 
  -8   1   7      500.86      562.24     38.57 o 
  -7   1   7        1.45       -5.21     12.58 o 
  -6   1   7       16.37       29.18     24.79 o 
  -5   1   7      859.66      802.07     13.90 o 
  -4   1   7      109.80      100.91      7.52 o 
  -3   1   7      364.00      356.83     10.23 o 
  -2   1   7      138.04      150.77      7.99 o 
  -1   1   7      312.11      273.26      7.75 o 
   0   1   7       35.11       58.64      6.42 o 
   1   1   7      195.80      177.76     11.81 o 
   2   1   7     5706.05     5640.75     62.81 o 
   3   1   7     1785.18     1709.55     22.54 o 
   4   1   7      592.66      538.09     11.77 o 
   5   1   7     1419.44     1432.68     30.54 o 
   6   1   7      318.77      315.58     15.30 o 
   7   1   7       35.17       20.21     14.76 o 
   8   1   7      148.99       95.21     32.39 o 
   9   1   7       72.78       47.40     24.04 o 
  -9   2   7        1.09        3.38      8.65 o 
  -8   2   7      140.99      120.60     38.70 o 
  -7   2   7      892.76      929.48     46.67 o 
  -6   2   7      288.00      252.68     31.46 o 
  -5   2   7     2702.99     2700.48     40.01 o 
  -4   2   7        0.09        4.96      4.90 o 
  -3   2   7      829.84      813.37     18.97 o 
  -2   2   7       14.16       16.83      4.44 o 
  -1   2   7      170.67      240.13      6.68 o 
   0   2   7      957.38      983.47     27.19 o 
   1   2   7     1118.50     1003.18     21.55 o 
   2   2   7     1077.00     1064.59     14.37 o 
   3   2   7     3830.40     3996.00     53.21 o 
   4   2   7      579.57      552.13     13.21 o 
   5   2   7      394.08      453.10     25.60 o 
   6   2   7      127.34       77.47     18.40 o 
   7   2   7      153.66       95.78     36.12 o 
   8   2   7        0.38       16.72     10.83 o 
   9   2   7      555.17      663.85     26.62 o 
  -9   3   7      249.46      243.65     20.51 o 
  -8   3   7      424.49      464.90     30.79 o 
  -7   3   7       32.18       28.33     21.87 o 
  -6   3   7     1122.83     1110.68     43.22 o 
  -5   3   7      177.64      168.69     19.20 o 
  -4   3   7     3219.30     3211.48     57.22 o 
  -3   3   7      109.47      109.91      6.55 o 
  -2   3   7      288.41      284.42      6.74 o 
  -1   3   7      167.14      173.58     18.46 o 
   0   3   7      890.30     1113.79     17.46 o 
   1   3   7     1565.77     1562.25     34.15 o 
   2   3   7      483.88      514.58     16.50 o 
   3   3   7     3645.48     3678.47     50.24 o 
   4   3   7      716.11      677.60     37.23 o 
   5   3   7      115.78      105.83     20.77 o 
   6   3   7      302.96      244.45     26.23 o 
   7   3   7      124.03      108.44     23.53 o 
   8   3   7      139.99      117.31     42.27 o 
  -9   4   7       43.15       49.15     22.07 o 
  -8   4   7        0.04       -4.15     14.74 o 
  -7   4   7       30.76       12.11     13.69 o 
  -6   4   7      231.99      229.23     13.07 o 
  -5   4   7       43.73       38.35     10.42 o 
  -4   4   7     1540.01     1504.35     48.33 o 
  -3   4   7     2793.11     2814.73     39.19 o 
  -2   4   7     1046.63     1048.37     17.90 o 
  -1   4   7     2296.25     2220.72     28.09 o 
   0   4   7     1336.33     1393.55     21.46 o 
   1   4   7     1127.79     1103.45     18.35 o 
   2   4   7        5.61        6.58      2.55 o 
   3   4   7       76.29       55.10      7.09 o 
   4   4   7      107.43       81.36     16.92 o 
   5   4   7      178.97      165.80     21.49 o 
   6   4   7      568.23      623.14     37.03 o 
   7   4   7       13.00       14.76      9.43 o 
   8   4   7      362.70      287.76     90.17 o 
  -9   5   7       33.62       55.59     24.98 o 
  -8   5   7        0.04       -8.67     13.97 o 
  -7   5   7     1371.77     1374.14     38.13 o 
  -6   5   7      412.81      369.89     34.11 o 
  -5   5   7        7.96       13.99      9.78 o 
  -4   5   7      710.82      732.23     20.47 o 
  -3   5   7        0.12        4.33      4.90 o 
  -2   5   7     1816.69     1872.14     28.49 o 
  -1   5   7     3562.47     3776.38     51.24 o 
   0   5   7      117.72      151.63     26.65 o 
   1   5   7     3392.86     3465.18     48.58 o 
   2   5   7     3783.26     3923.51     52.50 o 
   3   5   7       52.67       48.45      6.60 o 
   4   5   7      151.23      157.30     22.98 o 
   5   5   7     1632.25     1622.79     41.14 o 
   6   5   7       88.78       86.23     17.80 o 
   7   5   7       94.69       78.14     18.82 o 
   8   5   7      461.03      492.66     27.25 o 
  -8   6   7      581.29      618.73     50.87 o 
  -7   6   7      460.17      447.50     37.15 o 
  -6   6   7      278.88      250.34     23.28 o 
  -5   6   7      274.18      295.11     16.09 o 
  -4   6   7       63.69       56.88      7.84 o 
  -3   6   7      328.86      316.58     11.28 o 
  -2   6   7     1533.55     1486.09     22.09 o 
  -1   6   7       74.26       79.56     13.62 o 
   0   6   7      867.34      923.63     38.54 o 
   1   6   7      592.24      507.31     32.70 o 
   2   6   7      403.24      350.90     11.96 o 
   3   6   7       14.49        9.12      3.97 o 
   4   6   7     4030.75     4306.64     79.33 o 
   5   6   7      415.61      373.08     40.96 o 
   6   6   7      164.44      132.82     39.16 o 
   7   6   7       31.12       18.68     12.37 o 
   8   6   7       91.61       64.70     24.21 o 
  -8   7   7       72.59       50.56     21.46 o 
  -7   7   7       12.55       14.75      5.10 o 
  -6   7   7       96.21       72.28     11.59 o 
  -5   7   7      761.23      830.80     28.54 o 
  -4   7   7       10.38        2.67     11.59 o 
  -3   7   7      802.45      788.38     63.71 o 
  -2   7   7      220.54      216.19     15.03 o 
  -1   7   7      506.39      519.13     23.30 o 
   0   7   7      977.41      940.68     49.09 o 
   1   7   7      442.00      458.25     14.85 o 
   2   7   7       43.21       40.28      6.21 o 
   3   7   7      488.55      430.46     18.52 o 
   4   7   7        0.58       15.04     19.72 o 
   5   7   7      502.41      515.98     27.17 o 
   6   7   7       93.38       81.88     17.93 o 
   7   7   7     1595.72     1783.58     62.62 o 
   8   7   7       89.71       56.32     16.74 o 
  -8   8   7      212.72      194.08     83.51 o 
  -7   8   7      417.59      431.60     27.36 o 
  -6   8   7      101.53       68.99     16.95 o 
  -5   8   7       30.18        4.94     11.10 o 
  -4   8   7      123.40       97.35     11.76 o 
  -3   8   7        1.09        7.18      7.01 o 
  -2   8   7      762.74      778.73     21.74 o 
  -1   8   7     6542.05     6881.28     82.92 o 
   0   8   7      101.54      102.97     15.91 o 
   1   8   7     1411.81     1436.68     31.90 o 
   2   8   7        0.04       -0.32      6.83 o 
   3   8   7       86.98       70.06     12.25 o 
   4   8   7        2.33       -0.64     14.29 o 
   5   8   7      874.00      967.30     42.49 o 
   6   8   7       50.76       47.20     17.23 o 
   7   8   7       50.42       37.69     13.29 o 
  -7   9   7     1232.28     1362.92     28.10 o 
  -6   9   7        2.33       11.16     30.58 o 
  -5   9   7       28.34       29.67     13.85 o 
  -4   9   7      757.30      718.44     42.17 o 
  -3   9   7      143.54      145.66     16.12 o 
  -2   9   7       18.05       25.03      7.30 o 
  -1   9   7     2175.60     2282.98     54.86 o 
   0   9   7     1646.76     1723.41     42.29 o 
   1   9   7       82.43       84.35     14.01 o 
   2   9   7      133.63      116.34     14.92 o 
   3   9   7      674.48      658.33     20.12 o 
   4   9   7        2.06       -1.26     13.54 o 
   5   9   7     1309.09     1357.27     48.86 o 
   6   9   7       44.49       16.81     17.09 o 
   7   9   7      297.63      323.94     47.21 o 
  -7  10   7      448.75      470.35     32.97 o 
  -6  10   7      206.61      155.63     41.04 o 
  -5  10   7      179.05      157.10     37.80 o 
  -4  10   7      178.26      141.73     35.99 o 
  -3  10   7      121.28       92.04     10.99 o 
  -2  10   7      969.23      949.59     48.48 o 
  -1  10   7      301.49      354.82     32.04 o 
   0  10   7       36.25       42.34     10.36 o 
   1  10   7     2294.47     2271.16     63.07 o 
   2  10   7      362.46      363.75     39.77 o 
   3  10   7      233.36      248.45     61.36 o 
   4  10   7      115.68      102.22     30.42 o 
   5  10   7       48.80       32.16     17.27 o 
   6  10   7        4.70        7.65     13.29 o 
  -6  11   7      112.60       99.04     24.43 o 
  -5  11   7        0.04       30.95     16.80 o 
  -4  11   7       95.23       95.91     19.36 o 
  -3  11   7        3.35       -1.42      5.97 o 
  -2  11   7     2290.13     2361.76     46.89 o 
  -1  11   7      153.82      154.78     22.11 o 
   0  11   7       20.60       24.86      9.40 o 
   1  11   7       96.05       85.91     15.24 o 
   2  11   7      270.25      244.87     27.22 o 
   3  11   7        4.54       30.45     20.77 o 
   4  11   7      196.19      173.97     27.43 o 
   5  11   7       48.35       25.85     18.36 o 
   6  11   7      322.76      299.57     44.84 o 
  -6  12   7       44.71       28.14     16.71 o 
  -5  12   7       45.12       44.10     14.98 o 
  -4  12   7     1487.34     1690.58     44.46 o 
  -3  12   7       79.27       54.34     10.43 o 
  -2  12   7        1.93        5.08     12.22 o 
  -1  12   7      725.10      754.81     25.44 o 
   0  12   7      737.02      806.95     32.89 o 
   1  12   7       37.33       15.46     11.19 o 
   2  12   7       40.52       31.23     10.04 o 
   3  12   7       79.93       63.34     17.56 o 
   4  12   7      170.38       90.03     29.62 o 
   5  12   7      333.09      323.67     32.22 o 
  -5  13   7       69.06       43.23     17.62 o 
  -4  13   7       33.28       36.76     11.27 o 
  -3  13   7      277.67      320.52     35.35 o 
  -2  13   7        1.92       10.68      9.46 o 
  -1  13   7        3.87        8.07      7.75 o 
   0  13   7     1060.79     1151.89     24.78 o 
   1  13   7       95.99       87.98     18.72 o 
   2  13   7      278.50      232.40     29.85 o 
   3  13   7      579.05      558.75     37.36 o 
   4  13   7      118.05      120.95     26.21 o 
  -4  14   7        0.31        3.77     12.08 o 
  -3  14   7      584.95      607.13     36.32 o 
  -2  14   7      113.32      126.75     22.79 o 
  -1  14   7       16.54       12.17      8.47 o 
   0  14   7       14.77       14.95     11.07 o 
   1  14   7       31.49       22.33      9.43 o 
   2  14   7       80.21       52.60     22.07 o 
   3  14   7      280.92      196.41     47.16 o 
  -2  15   7      430.07      391.18     28.38 o 
  -1  15   7       76.97       64.64     16.59 o 
   0  15   7        0.00       19.33      9.10 o 
   1  15   7      368.09      406.55     32.47 o 
   2  15   7       19.64       14.42     15.47 o 
  -8   0   8      829.13      909.36     42.89 o 
  -6   0   8     2883.06     3328.40    122.90 o 
  -4   0   8     4081.09     3964.66     63.35 o 
  -2   0   8     3135.90     3208.58     57.48 o 
   0   0   8      118.16       85.96     18.07 o 
   2   0   8      914.70      901.00     30.18 o 
   4   0   8      665.50      677.67     25.01 o 
   6   0   8     1989.30     2384.84     85.65 o 
   8   0   8      548.52      508.08     34.74 o 
  -9   1   8        3.15        9.05     10.57 o 
  -8   1   8       76.31      114.89     19.33 o 
  -7   1   8      142.84      147.07     29.10 o 
  -6   1   8      164.04      171.95     15.84 o 
  -5   1   8      736.40      714.72     33.10 o 
  -4   1   8      152.06      138.01      8.79 o 
  -3   1   8      750.63      759.02     18.47 o 
  -2   1   8      965.19      875.68     31.98 o 
  -1   1   8     1606.91     1694.95     27.70 o 
   0   1   8     1712.02     1596.01     46.82 o 
   1   1   8      297.62      312.23     13.48 o 
   2   1   8      282.52      264.34     13.43 o 
   3   1   8      156.94      147.12      7.87 o 
   4   1   8      392.01      360.97      7.03 o 
   5   1   8     1786.44     1811.32     48.87 o 
   6   1   8     1210.25     1034.50     28.79 o 
   7   1   8        0.34       26.20     19.46 o 
   8   1   8        0.10        4.83     17.33 o 
  -9   2   8      265.07      285.56     26.90 o 
  -8   2   8      982.80      975.90     37.93 o 
  -7   2   8       22.54        3.50     10.38 o 
  -6   2   8       35.91       21.27     10.39 o 
  -5   2   8        8.85        6.88      5.58 o 
  -4   2   8      123.26      131.96     10.32 o 
  -3   2   8     1231.51     1193.14     48.81 o 
  -2   2   8      178.95      191.34     10.89 o 
  -1   2   8     1366.48     1371.87     20.11 o 
   0   2   8      318.38      375.86     18.40 o 
   1   2   8     1977.56     2005.54     32.74 o 
   2   2   8        4.52       -0.94      4.52 o 
   3   2   8        7.67        5.56      3.52 o 
   4   2   8     4291.34     4267.69     61.84 o 
   5   2   8      117.95      159.72     27.14 o 
   6   2   8      185.08      151.08     20.27 o 
   7   2   8      120.99       51.86     23.58 o 
   8   2   8      184.19      142.49     50.91 o 
  -9   3   8       46.89       20.34     21.51 o 
  -8   3   8        0.72      -16.82     31.91 o 
  -7   3   8       68.51       55.18     11.64 o 
  -6   3   8        3.13        3.10     14.46 o 
  -5   3   8     4581.91     5079.11    131.86 o 
  -4   3   8     3326.67     3358.76     51.57 o 
  -3   3   8       92.76      109.12     10.61 o 
  -2   3   8      174.45      181.28     12.37 o 
  -1   3   8     1018.71      940.01     22.22 o 
   0   3   8     5266.20     5218.13     68.09 o 
   1   3   8     1259.31     1258.00     24.98 o 
   2   3   8      183.06      178.49     11.32 o 
   3   3   8      953.66      954.93     21.12 o 
   4   3   8       70.86       58.58     13.40 o 
   5   3   8     2955.17     3048.00     56.47 o 
   6   3   8       32.71       28.39     14.36 o 
   7   3   8        9.92       27.98     20.25 o 
   8   3   8      140.72      103.33     32.94 o 
  -8   4   8      327.83      313.29     33.75 o 
  -7   4   8      422.82      446.56     27.99 o 
  -6   4   8      328.08      356.42     27.97 o 
  -5   4   8       40.37       31.30      5.91 o 
  -4   4   8      614.88      609.55     24.28 o 
  -3   4   8     2805.38     2906.76     36.84 o 
  -2   4   8      815.30      887.20     23.18 o 
  -1   4   8        0.28        5.54      4.42 o 
   0   4   8      242.81      214.24     20.02 o 
   1   4   8      324.53      318.86     13.09 o 
   2   4   8       42.94       46.92      8.14 o 
   3   4   8      202.04      187.24     11.18 o 
   4   4   8      364.11      375.01     30.69 o 
   5   4   8      282.48      327.04     22.08 o 
   6   4   8     1099.57     1155.38     28.76 o 
   7   4   8      637.06      669.32     58.24 o 
   8   4   8      773.27      877.04     48.58 o 
  -8   5   8      247.02      272.63     21.57 o 
  -7   5   8       78.80       48.58     11.86 o 
  -6   5   8       24.00       19.06     11.17 o 
  -5   5   8       42.30       45.21      7.83 o 
  -4   5   8      459.49      416.55     28.67 o 
  -3   5   8     1306.17     1218.06     25.53 o 
  -2   5   8     3296.84     3326.18     44.31 o 
  -1   5   8      131.61      138.32     18.69 o 
   0   5   8       25.81       37.11     11.37 o 
   1   5   8      539.34      558.61     18.46 o 
   2   5   8     2780.49     2851.09     40.45 o 
   3   5   8        3.64        2.69      4.32 o 
   4   5   8       22.68       36.88     14.22 o 
   5   5   8        3.11       -2.50     14.02 o 
   6   5   8       30.43       16.69     10.47 o 
   7   5   8       77.68       52.11     15.25 o 
   8   5   8        1.34       11.06     14.79 o 
  -8   6   8      168.57      147.50     34.55 o 
  -7   6   8       64.24       34.33     10.54 o 
  -6   6   8        3.62        2.83      7.94 o 
  -5   6   8      409.21      385.74     39.41 o 
  -4   6   8     1123.36     1044.29     50.86 o 
  -3   6   8       25.73       18.60      6.05 o 
  -2   6   8      747.83      702.76     20.20 o 
  -1   6   8      728.49      738.78     23.37 o 
   0   6   8     2730.78     2821.72     44.21 o 
   1   6   8     2946.84     2839.47     46.44 o 
   2   6   8     5729.17     6008.07     64.77 o 
   3   6   8        0.29        1.22      6.76 o 
   4   6   8     3288.63     3411.07     63.01 o 
   5   6   8      576.80      597.27     21.59 o 
   6   6   8       16.92       22.56      9.39 o 
   7   6   8        7.41        5.37      7.10 o 
   8   6   8       21.44        2.20     12.31 o 
  -8   7   8        0.29        8.13      8.34 o 
  -7   7   8      147.46      113.55     24.30 o 
  -6   7   8      816.29      889.81     29.87 o 
  -5   7   8       87.98       98.30     14.12 o 
  -4   7   8     2447.60     2717.41     65.01 o 
  -3   7   8     1144.94     1121.04     44.85 o 
  -2   7   8      126.27      108.65     12.83 o 
  -1   7   8     1566.12     1556.82     32.85 o 
   0   7   8      434.41      448.31     17.09 o 
   1   7   8      520.19      490.36     23.38 o 
   2   7   8       18.57       12.37      4.59 o 
   3   7   8      559.34      530.59     18.02 o 
   4   7   8      513.93      502.96     24.76 o 
   5   7   8       65.41       40.09     15.83 o 
   6   7   8      180.86      182.68     21.27 o 
   7   7   8      325.59      365.06     21.30 o 
  -7   8   8       13.25        4.79      9.44 o 
  -6   8   8      101.98       63.71     14.38 o 
  -5   8   8      367.86      373.39     29.34 o 
  -4   8   8     1111.31     1035.32     27.42 o 
  -3   8   8        0.22       -8.97     13.70 o 
  -2   8   8     1717.86     1830.03     32.22 o 
  -1   8   8       40.40       41.68     11.87 o 
   0   8   8     1843.86     1962.66     36.78 o 
   1   8   8      730.21      762.58     30.19 o 
   2   8   8      277.97      293.67     19.68 o 
   3   8   8      411.54      378.59     14.07 o 
   4   8   8      107.06       98.62     21.55 o 
   5   8   8       98.08       86.34     19.36 o 
   6   8   8      164.80      146.40     32.66 o 
   7   8   8       42.01       37.42     14.45 o 
  -7   9   8      342.87      319.79     31.73 o 
  -6   9   8     1542.36     1697.46     49.12 o 
  -5   9   8       10.26       -3.95     15.37 o 
  -4   9   8      175.90      173.81     39.57 o 
  -3   9   8      500.36      542.65     26.19 o 
  -2   9   8      106.63       84.42     15.76 o 
  -1   9   8      145.51      116.73     19.48 o 
   0   9   8       50.21       56.13     18.69 o 
   1   9   8      853.86      834.43     22.67 o 
   2   9   8      375.83      333.26     23.44 o 
   3   9   8      625.34      685.94     46.41 o 
   4   9   8      249.47      232.99     39.05 o 
   5   9   8        3.57        2.13      9.41 o 
   6   9   8       21.04       13.67     11.84 o 
   7   9   8        0.06        3.41     10.40 o 
  -7  10   8      301.18      245.25     39.64 o 
  -6  10   8      235.38      293.34     33.21 o 
  -5  10   8        5.69        8.74     14.15 o 
  -4  10   8      277.79      277.53     24.25 o 
  -3  10   8     1065.12     1062.91     34.50 o 
  -2  10   8      782.60      860.12     34.60 o 
  -1  10   8       42.19       39.52     12.74 o 
   0  10   8       18.62       19.60      9.76 o 
   1  10   8      122.37      127.34     17.03 o 
   2  10   8     2157.86     2395.06     42.96 o 
   3  10   8       94.59      110.69     33.48 o 
   4  10   8       67.90       53.71     16.47 o 
   5  10   8        9.78       28.39     11.43 o 
   6  10   8      126.00      119.48     19.13 o 
  -6  11   8      205.62      104.75     23.95 o 
  -5  11   8      296.11      342.53     27.20 o 
  -4  11   8      533.05      589.09     28.39 o 
  -3  11   8      355.46      318.70     33.46 o 
  -2  11   8      377.49      354.60     19.28 o 
  -1  11   8       14.44        3.42      7.54 o 
   0  11   8      117.06      109.68     20.42 o 
   1  11   8       12.27       24.11     10.01 o 
   2  11   8       37.96       16.24     12.30 o 
   3  11   8       27.44       38.27     11.92 o 
   4  11   8       83.50       63.76     18.07 o 
   5  11   8      156.99      128.53     22.72 o 
   6  11   8       18.40       29.69     12.95 o 
  -5  12   8      617.77      657.81     35.41 o 
  -4  12   8       62.84       55.21     20.24 o 
  -3  12   8      198.30      177.58     36.95 o 
  -2  12   8        0.74       -0.70      9.30 o 
  -1  12   8      411.08      335.61     20.14 o 
   0  12   8        0.22       11.06      9.32 o 
   1  12   8      251.86      230.72     33.68 o 
   2  12   8      201.55      203.79     42.02 o 
   3  12   8        0.48      -12.61     23.70 o 
   4  12   8      644.20      632.90     30.08 o 
   5  12   8        1.21        3.78     14.07 o 
  -4  13   8      177.89      145.63     25.27 o 
  -3  13   8      130.09       78.70     24.66 o 
  -2  13   8        1.93        3.58      9.30 o 
  -1  13   8      277.09      238.29     30.24 o 
   0  13   8      734.69      752.42     35.10 o 
   1  13   8      343.00      309.47     37.50 o 
   2  13   8        0.17       25.46     18.10 o 
   3  13   8      395.32      286.38     76.13 o 
   4  13   8       45.52       33.00     15.99 o 
  -3  14   8        0.05        4.85      9.47 o 
  -2  14   8        4.07        8.95     10.86 o 
  -1  14   8      268.41      276.85     32.50 o 
   0  14   8       62.70       39.07     12.44 o 
   1  14   8      280.94      281.43     36.69 o 
   2  14   8      180.07      100.87     27.62 o 
   3  14   8       66.87       19.59     15.89 o 
  -1  15   8        0.39        6.87      7.80 o 
   0  15   8       22.65       16.17      8.20 o 
  -9   0   9        4.33       15.70     10.93 o 
  -7   0   9      967.33     1013.14     54.01 o 
  -5   0   9     1354.70     1309.58     58.62 o 
  -3   0   9     1754.30     1630.52     28.95 o 
  -1   0   9       32.49       -0.71     15.92 o 
   1   0   9     2526.83     2642.13     74.14 o 
   3   0   9     7027.38     7132.95    168.78 o 
   5   0   9      311.36      293.83     29.40 o 
   7   0   9     2231.25     2624.09     59.22 o 
  -9   1   9       32.44       36.95      9.26 o 
  -8   1   9        0.01       14.83     16.36 o 
  -7   1   9      174.02      180.43     18.91 o 
  -6   1   9       28.24        7.24     10.24 o 
  -5   1   9     1817.78     1828.05     79.51 o 
  -4   1   9      154.44      140.77      7.20 o 
  -3   1   9       51.29       37.72      6.20 o 
  -2   1   9     2662.69     2720.49     34.39 o 
  -1   1   9       50.10       86.19     15.15 o 
   0   1   9      547.88      550.82     22.55 o 
   1   1   9       17.84       12.50      6.82 o 
   2   1   9       21.44       22.81      5.60 o 
   3   1   9      288.36      274.14     15.32 o 
   4   1   9      289.27      273.76     14.78 o 
   5   1   9       24.42       11.39      6.87 o 
   6   1   9      143.16      142.44     41.12 o 
   7   1   9      738.67      795.04     40.80 o 
   8   1   9      392.99      428.01     62.74 o 
  -9   2   9        0.07        7.85     12.58 o 
  -8   2   9        0.65      -11.92     18.17 o 
  -7   2   9      280.56      264.53     55.26 o 
  -6   2   9       12.67       13.22      8.23 o 
  -5   2   9     1863.35     1887.48     56.28 o 
  -4   2   9      292.37      193.40     17.39 o 
  -3   2   9     3389.19     3446.72     45.79 o 
  -2   2   9      320.79      285.40     12.39 o 
  -1   2   9      949.54      974.16     15.53 o 
   0   2   9      310.89      331.21     22.95 o 
   1   2   9      375.41      369.21     15.66 o 
   2   2   9     2792.02     2910.70     41.54 o 
   3   2   9      153.65      150.46     13.71 o 
   4   2   9        5.45        7.90      3.18 o 
   5   2   9       17.97       11.54      5.41 o 
   6   2   9        0.69        2.43      7.68 o 
   7   2   9      151.68      117.19     38.19 o 
   8   2   9       53.69       42.76     14.81 o 
  -8   3   9       12.15       19.04     13.62 o 
  -7   3   9      612.54      545.13     70.02 o 
  -6   3   9      523.14      508.26     38.14 o 
  -5   3   9        0.20        7.99     10.85 o 
  -4   3   9      105.31       97.08     20.06 o 
  -3   3   9       86.43       82.62     10.16 o 
  -2   3   9     2393.53     2299.95     44.04 o 
  -1   3   9      426.47      435.46     21.68 o 
   0   3   9     1239.79     1261.91     24.80 o 
   1   3   9     1848.46     1870.31     33.98 o 
   2   3   9       65.96       50.59      8.14 o 
   3   3   9     1450.22     1415.57     34.03 o 
   4   3   9     2161.66     2092.66     51.30 o 
   5   3   9      340.07      388.77     17.26 o 
   6   3   9      270.56      272.24     44.77 o 
   7   3   9       78.26       72.59     25.03 o 
   8   3   9      236.99      210.25     79.17 o 
  -8   4   9        9.27        6.36      9.39 o 
  -7   4   9      329.63      294.87     24.50 o 
  -6   4   9     1082.33     1109.90     23.20 o 
  -5   4   9      631.91      653.76     34.46 o 
  -4   4   9        6.04        7.78      7.79 o 
  -3   4   9       37.79       38.27      6.96 o 
  -2   4   9     1440.34     1423.02     22.82 o 
  -1   4   9     3823.94     3905.66     56.47 o 
   0   4   9       56.52       55.53     13.76 o 
   1   4   9     1240.42     1141.88     16.17 o 
   2   4   9      334.26      324.91     23.09 o 
   3   4   9      858.82      813.10     18.13 o 
   4   4   9     3688.16     3826.77     81.22 o 
   5   4   9       48.47       34.50     12.84 o 
   6   4   9      646.83      721.44     32.78 o 
   7   4   9      251.32      241.72     68.78 o 
   8   4   9       10.02        9.86     21.44 o 
  -8   5   9      297.81      325.38     49.83 o 
  -7   5   9       41.59       32.87     17.21 o 
  -6   5   9        0.14       -1.30     10.49 o 
  -5   5   9      597.72      572.29     48.50 o 
  -4   5   9      107.76      132.61     16.34 o 
  -3   5   9     1928.21     1932.33     26.89 o 
  -2   5   9      609.62      553.03     19.84 o 
  -1   5   9      468.34      519.15     19.61 o 
   0   5   9        7.06        7.03      7.20 o 
   1   5   9      453.94      446.12     18.46 o 
   2   5   9      305.33      289.85     12.08 o 
   3   5   9     3923.26     3896.31     49.28 o 
   4   5   9      521.44      554.43     25.10 o 
   5   5   9        6.37        8.21      9.05 o 
   6   5   9       99.71       75.76     26.77 o 
   7   5   9      554.65      526.12     75.02 o 
   8   5   9       36.95       16.51     11.19 o 
  -8   6   9      217.69      215.99     22.29 o 
  -7   6   9        3.73       10.28     11.83 o 
  -6   6   9       68.36       54.36     14.35 o 
  -5   6   9      896.89      921.30     28.46 o 
  -4   6   9      674.78      629.81     30.42 o 
  -3   6   9      675.12      678.11     23.99 o 
  -2   6   9        7.62        4.92      8.89 o 
  -1   6   9     3609.98     3814.88     54.19 o 
   0   6   9      180.83      194.25     25.56 o 
   1   6   9      236.91      269.35     23.80 o 
   2   6   9     1009.75      974.54     23.90 o 
   3   6   9      300.63      324.74     17.17 o 
   4   6   9       14.35       33.08     12.28 o 
   5   6   9      412.80      406.69     41.23 o 
   6   6   9        1.17       -2.93     11.79 o 
   7   6   9      288.54      209.71     18.55 o 
  -8   7   9       44.76       38.09     23.61 o 
  -7   7   9      400.66      452.95     44.89 o 
  -6   7   9      182.07      155.02     28.53 o 
  -5   7   9      544.85      554.45     21.33 o 
  -4   7   9      406.37      359.33     35.31 o 
  -3   7   9      110.92      110.26     15.08 o 
  -2   7   9      344.17      327.13     25.38 o 
  -1   7   9       62.54       68.79     12.76 o 
   0   7   9     1081.92     1118.41     28.29 o 
   1   7   9      307.52      346.83     21.72 o 
   2   7   9        0.33        3.07     18.47 o 
   3   7   9       39.11       23.18      7.33 o 
   4   7   9       27.58       16.35     13.18 o 
   5   7   9     1780.66     1900.56     72.70 o 
   6   7   9       13.17        9.33     10.65 o 
   7   7   9       98.64      107.22     41.65 o 
  -7   8   9      152.24      113.09     33.91 o 
  -6   8   9      179.96      123.09     34.04 o 
  -5   8   9      318.74      291.86     27.74 o 
  -4   8   9       79.45       88.72     14.65 o 
  -3   8   9      363.12      426.09     25.29 o 
  -2   8   9       66.07       46.44     10.56 o 
  -1   8   9     1525.04     1631.06     29.83 o 
   0   8   9        0.20        2.97      6.12 o 
   1   8   9     2871.52     2922.56     46.21 o 
   2   8   9       87.73       65.93     11.93 o 
   3   8   9        0.57       11.64      7.24 o 
   4   8   9        5.29        9.06     13.42 o 
   5   8   9      142.80      142.65     27.70 o 
   6   8   9      529.41      520.10     23.91 o 
   7   8   9        2.95      -11.38     14.89 o 
  -7   9   9       27.88       26.39      9.58 o 
  -6   9   9       10.30       21.55     11.77 o 
  -5   9   9       79.69       60.22     16.81 o 
  -4   9   9      360.86      342.93     20.79 o 
  -3   9   9       22.12       13.56      7.05 o 
  -2   9   9      192.38      150.53     22.74 o 
  -1   9   9       41.51       23.71      8.65 o 
   0   9   9      925.44      943.04     28.40 o 
   1   9   9       82.41       72.58     16.18 o 
   2   9   9       12.67       23.91      8.73 o 
   3   9   9      373.90      407.75     32.12 o 
   4   9   9      413.80      431.02     35.18 o 
   5   9   9      225.19      197.08     43.57 o 
   6   9   9        9.43       32.32     23.44 o 
  -6  10   9      520.67      546.38     38.39 o 
  -5  10   9      817.64     1008.30     44.27 o 
  -4  10   9       43.00       24.72     11.32 o 
  -3  10   9      472.83      474.51     16.84 o 
  -2  10   9      201.52      206.39     21.63 o 
  -1  10   9     1319.85     1416.86     41.57 o 
   0  10   9        1.39        3.48     14.32 o 
   1  10   9      481.64      527.59     22.47 o 
   2  10   9       32.93       42.68     10.02 o 
   3  10   9        0.10       -9.22     17.37 o 
   4  10   9      287.83      210.98     34.78 o 
   5  10   9      154.94      162.89     29.44 o 
   6  10   9        0.96       11.37     12.76 o 
  -6  11   9       50.84       40.17     13.58 o 
  -5  11   9        4.28        3.23      9.84 o 
  -4  11   9      213.25      278.33     22.11 o 
  -3  11   9      163.43      135.38     24.93 o 
  -2  11   9       16.71        8.05     12.68 o 
  -1  11   9      100.54       99.34     14.00 o 
   0  11   9      331.18      305.65     35.48 o 
   1  11   9       20.10       19.70      9.17 o 
   2  11   9      747.25      695.39     31.00 o 
   3  11   9      137.66      106.07     29.66 o 
   4  11   9        9.93       19.64     12.87 o 
   5  11   9      574.77      588.98     39.45 o 
  -5  12   9      185.33      187.03     47.69 o 
  -4  12   9      129.02      114.18     26.40 o 
  -3  12   9      951.34      992.88     34.54 o 
  -2  12   9      150.79      154.33     18.37 o 
  -1  12   9       38.10       37.97     13.69 o 
   0  12   9        2.54        1.17     12.55 o 
   1  12   9      243.93      289.98     35.32 o 
   2  12   9      246.07      183.90     47.69 o 
   3  12   9       20.87       16.28     11.89 o 
   4  12   9      136.34      125.18     30.61 o 
  -4  13   9       25.95       18.76     12.20 o 
  -3  13   9      145.14       93.40     18.54 o 
  -2  13   9       42.80       42.99     17.14 o 
  -1  13   9      122.17      131.65     16.83 o 
   0  13   9      393.47      380.97     43.99 o 
   1  13   9      222.57      230.65     28.00 o 
   2  13   9       65.13       41.30     17.93 o 
   3  13   9      148.35      122.94     30.59 o 
  -2  14   9      546.87      562.04     34.36 o 
  -1  14   9      209.25      189.48     24.94 o 
   0  14   9       68.05       75.83     14.76 o 
   1  14   9       68.03       63.87     17.93 o 
   2  14   9       70.41       53.71     24.20 o 
  -8   0  10     1254.73     1425.81     47.70 o 
  -6   0  10        9.81        6.22     14.53 o 
  -4   0  10     1643.70     1628.71     41.61 o 
  -2   0  10     1245.40     1278.72     29.89 o 
   0   0  10      766.35      823.86     38.26 o 
   2   0  10     3270.15     3189.71     67.78 o 
   4   0  10      774.77      775.49     36.16 o 
   6   0  10      433.50      312.39    133.11 o 
   8   0  10       39.88       21.95     19.01 o 
  -8   1  10      282.59      173.53     52.53 o 
  -7   1  10        2.64        1.40      9.16 o 
  -6   1  10     1338.54     1350.66     69.37 o 
  -5   1  10       80.73       54.20     14.95 o 
  -4   1  10     5096.98     5425.49     63.91 o 
  -3   1  10     1458.86     1426.14     25.94 o 
  -2   1  10      241.32      180.75     26.35 o 
  -1   1  10      103.41       75.12     13.94 o 
   0   1  10       77.82       79.45     16.11 o 
   1   1  10     2711.18     2666.91     41.52 o 
   2   1  10        7.65        7.92      6.67 o 
   3   1  10      897.24      850.28     24.54 o 
   4   1  10      837.81      891.90     22.55 o 
   5   1  10       19.83       16.64      7.93 o 
   6   1  10      517.01      530.85     31.08 o 
   7   1  10      540.86      560.52     43.86 o 
   8   1  10      266.09      284.94     33.92 o 
  -8   2  10       28.36       48.56     18.11 o 
  -7   2  10      233.14      290.00     32.15 o 
  -6   2  10      198.11      243.72     41.17 o 
  -5   2  10       17.42       17.50      8.79 o 
  -4   2  10     1148.83     1120.65     54.83 o 
  -3   2  10       12.01        7.64      4.15 o 
  -2   2  10     2537.38     2611.37     35.29 o 
  -1   2  10     1847.85     1963.24     61.78 o 
   0   2  10     2484.42     2498.12     45.85 o 
   1   2  10        3.08        8.44      6.19 o 
   2   2  10     2961.66     2904.37     69.39 o 
   3   2  10      816.56      818.91     23.70 o 
   4   2  10      936.06      929.20     22.99 o 
   5   2  10        0.07        0.77      7.08 o 
   6   2  10     1881.02     2085.10     82.72 o 
   7   2  10        1.33       25.05     17.22 o 
   8   2  10       86.72       74.46     18.50 o 
  -8   3  10       19.35       15.89     15.48 o 
  -7   3  10      332.69      250.56     64.72 o 
  -6   3  10      356.12      354.11     39.09 o 
  -5   3  10     1232.24     1283.94     38.65 o 
  -4   3  10       50.54       34.21     10.53 o 
  -3   3  10      213.63      199.91     12.73 o 
  -2   3  10     2012.23     1946.06     24.39 o 
  -1   3  10     1200.83     1264.02     24.36 o 
   0   3  10       32.48       33.01      8.96 o 
   1   3  10      159.54      190.31     20.12 o 
   2   3  10      810.25      777.34     27.17 o 
   3   3  10     2781.75     2838.17     37.57 o 
   4   3  10      173.83      196.54     18.74 o 
   5   3  10     2542.24     2582.33     54.49 o 
   6   3  10        2.22       10.53      7.55 o 
   7   3  10      139.70      108.11     40.48 o 
   8   3  10        6.70       14.12     13.29 o 
  -8   4  10      122.70       80.41     43.89 o 
  -7   4  10      111.38       67.22     24.01 o 
  -6   4  10      384.29      346.52     35.18 o 
  -5   4  10      149.41      145.58     25.68 o 
  -4   4  10       34.45       25.43     12.57 o 
  -3   4  10     1177.24     1174.81     26.78 o 
  -2   4  10      164.42      151.34     11.74 o 
  -1   4  10      268.98      330.36     23.04 o 
   0   4  10     2524.11     2574.58     40.23 o 
   1   4  10       98.97      107.90     18.31 o 
   2   4  10      585.51      516.56     21.32 o 
   3   4  10     2279.00     2365.28     37.62 o 
   4   4  10       96.28       78.61     17.24 o 
   5   4  10        3.58       11.09      8.28 o 
   6   4  10        8.24        1.86     15.30 o 
   7   4  10      649.52      674.57     27.63 o 
  -8   5  10      147.12      156.92     24.24 o 
  -7   5  10      170.88      199.40     29.94 o 
  -6   5  10       11.61       -2.55     10.45 o 
  -5   5  10      327.50      315.52     24.45 o 
  -4   5  10      108.24      131.26     17.89 o 
  -3   5  10     3515.18     3593.13     53.83 o 
  -2   5  10       33.66       31.40      8.14 o 
  -1   5  10       42.46       39.30      8.02 o 
   0   5  10     3516.52     3465.93     46.52 o 
   1   5  10     1429.04     1427.54     24.83 o 
   2   5  10      810.12      852.33     27.14 o 
   3   5  10      173.76      140.41     19.63 o 
   4   5  10      764.91      738.30     31.60 o 
   5   5  10       43.37       41.28     12.90 o 
   6   5  10      181.01      132.61     30.93 o 
   7   5  10      204.93      163.89     58.23 o 
  -8   6  10       78.71       52.58     20.50 o 
  -7   6  10       10.99       18.59     15.71 o 
  -6   6  10        0.33       10.70     15.97 o 
  -5   6  10       14.67        2.60     12.87 o 
  -4   6  10       11.94       19.32     10.55 o 
  -3   6  10     1412.19     1444.53     28.99 o 
  -2   6  10      178.56      170.50     22.62 o 
  -1   6  10      968.00      995.12     22.19 o 
   0   6  10        0.49       12.44      9.60 o 
   1   6  10      128.97      137.94     16.06 o 
   2   6  10       31.96       30.76      6.70 o 
   3   6  10      218.42      221.70     14.46 o 
   4   6  10      449.67      450.22     24.10 o 
   5   6  10        0.48        2.59     15.28 o 
   6   6  10      832.16      901.49     37.45 o 
   7   6  10       24.51       29.17     13.55 o 
  -7   7  10       95.91       58.50     19.89 o 
  -6   7  10      280.66      340.50     24.95 o 
  -5   7  10       62.78       69.56     15.48 o 
  -4   7  10      239.32      239.93     20.64 o 
  -3   7  10       64.58       54.61      8.56 o 
  -2   7  10     2326.24     2392.01     45.69 o 
  -1   7  10      338.33      300.50     23.46 o 
   0   7  10     1037.51      947.09     23.50 o 
   1   7  10      171.01      145.08     28.04 o 
   2   7  10     1848.97     1883.53     37.68 o 
   3   7  10      322.61      353.61     29.24 o 
   4   7  10      253.55      215.82     43.77 o 
   5   7  10      155.13      108.66     31.98 o 
   6   7  10       67.96       38.54     20.72 o 
   7   7  10       21.88       13.50     12.69 o 
  -7   8  10        1.27        1.21     12.75 o 
  -6   8  10     1499.14     1618.54     51.13 o 
  -5   8  10        0.84       10.96      7.84 o 
  -4   8  10       93.20       68.77     15.04 o 
  -3   8  10      425.70      433.42     12.57 o 
  -2   8  10      428.03      434.20     26.04 o 
  -1   8  10       12.55       12.46      9.94 o 
   0   8  10      711.62      822.84     31.93 o 
   1   8  10       32.20       21.99     10.01 o 
   2   8  10      157.76      132.10     26.90 o 
   3   8  10       35.62       37.50     17.58 o 
   4   8  10      269.86      188.30     44.82 o 
   5   8  10      126.58      116.22     24.72 o 
   6   8  10      183.14      195.40     25.57 o 
  -6   9  10      375.94      415.95     28.06 o 
  -5   9  10      217.89      158.15     48.92 o 
  -4   9  10       99.50      110.38     21.15 o 
  -3   9  10       15.77       14.88      6.55 o 
  -2   9  10        0.60        8.37      8.33 o 
  -1   9  10       49.15       34.13      8.22 o 
   0   9  10     1871.44     1926.21     35.74 o 
   1   9  10      200.82      192.60     17.93 o 
   2   9  10      763.23      767.57     21.22 o 
   3   9  10     1436.76     1419.77     52.28 o 
   4   9  10        5.56       11.78     10.01 o 
   5   9  10        2.12       14.43     12.67 o 
   6   9  10      113.78       95.59     25.81 o 
  -6  10  10       17.79        9.97      9.58 o 
  -5  10  10      439.35      461.93     29.41 o 
  -4  10  10      508.21      510.54     36.84 o 
  -3  10  10       22.07       15.80      8.52 o 
  -2  10  10       51.31       41.46     11.22 o 
  -1  10  10        5.11        7.58     10.03 o 
   0  10  10       72.45       76.51     16.14 o 
   1  10  10       36.74       19.73     11.79 o 
   2  10  10      280.36      258.93     54.95 o 
   3  10  10       15.45        6.67     13.35 o 
   4  10  10      698.69      791.66     39.39 o 
   5  10  10       44.96       23.65     12.76 o 
  -5  11  10      124.27       91.64     28.79 o 
  -4  11  10        3.78        9.49     15.66 o 
  -3  11  10      312.27      292.94     37.85 o 
  -2  11  10      416.03      426.71     24.85 o 
  -1  11  10      256.73      267.03     26.27 o 
   0  11  10      468.05      454.32     22.90 o 
   1  11  10      625.97      638.22     25.85 o 
   2  11  10      223.29      183.09     43.22 o 
   3  11  10      675.53      739.94     31.90 o 
   4  11  10       13.86       -2.18     16.56 o 
   5  11  10      372.86      357.03     28.51 o 
  -4  12  10       17.70       16.55     15.35 o 
  -3  12  10      126.70      127.63     24.04 o 
  -2  12  10      265.82      198.26     30.01 o 
  -1  12  10      252.53      262.20     30.25 o 
   0  12  10       43.90       40.52     10.45 o 
   1  12  10        0.19       -8.46     10.81 o 
   2  12  10      237.07      200.74     42.66 o 
   3  12  10       65.51       57.15     19.83 o 
   4  12  10       67.59       38.04     19.02 o 
  -3  13  10      116.62      108.20     19.97 o 
  -2  13  10      375.40      475.28     67.89 o 
  -1  13  10       79.67       59.97     19.81 o 
   0  13  10      115.50       70.96     23.17 o 
   1  13  10      408.82      439.35     31.12 o 
   2  13  10      140.00      121.65     28.13 o 
   3  13  10       47.77       43.72     16.15 o 
  -1  14  10      915.35      980.25     28.55 o 
   0  14  10       25.53       29.92      9.94 o 
   1  14  10      137.44      120.16     24.03 o 
  -7   0  11      308.66      298.65     83.89 o 
  -5   0  11      350.93      383.65    106.25 o 
  -3   0  11     1136.38     1072.05     50.03 o 
  -1   0  11        3.06       -2.60     12.22 o 
   1   0  11     2624.17     2701.09     51.03 o 
   3   0  11     1931.17     2077.33     69.78 o 
   5   0  11       27.05       18.63     32.74 o 
   7   0  11       68.62       43.19     34.82 o 
  -8   1  11      147.35      107.59     28.18 o 
  -7   1  11     2301.29     2630.06     37.59 o 
  -6   1  11        4.79        6.19     31.16 o 
  -5   1  11       11.26        5.19     10.79 o 
  -4   1  11       88.42       76.91     15.44 o 
  -3   1  11       63.00       44.38     10.68 o 
  -2   1  11     2506.53     2518.34     35.03 o 
  -1   1  11        0.00        6.63     14.89 o 
   0   1  11      965.06      988.90     22.68 o 
   1   1  11      140.59      134.59     20.32 o 
   2   1  11       74.28       60.20     12.41 o 
   3   1  11       27.45       21.07      8.12 o 
   4   1  11        2.24        9.80      6.44 o 
   5   1  11     1237.26     1331.17     31.38 o 
   6   1  11       81.80       39.78     13.42 o 
   7   1  11     1258.40     1223.20     78.34 o 
  -8   2  11       20.94        8.93      8.32 o 
  -7   2  11       24.40       14.75      9.79 o 
  -6   2  11        1.21       20.23      7.87 o 
  -5   2  11       46.41       39.74     10.97 o 
  -4   2  11       75.18       60.14     12.49 o 
  -3   2  11      803.39      835.86     27.01 o 
  -2   2  11      932.37      953.44     32.54 o 
  -1   2  11     6522.44     6656.62     81.09 o 
   0   2  11     1015.30     1025.99     27.69 o 
   1   2  11      491.56      478.72     15.71 o 
   2   2  11        5.33       15.19     12.69 o 
   3   2  11     1486.87     1492.42     27.31 o 
   4   2  11      158.01      140.10     13.45 o 
   5   2  11        3.31       12.59      8.28 o 
   6   2  11        7.18       13.24     13.02 o 
   7   2  11        6.55        9.88     21.97 o 
  -8   3  11       90.35       40.61     15.28 o 
  -7   3  11      309.71      341.38     31.79 o 
  -6   3  11      959.89     1035.76     40.08 o 
  -5   3  11       68.35       45.05     11.37 o 
  -4   3  11     1338.92     1412.26     36.14 o 
  -3   3  11      187.60      185.02      7.29 o 
  -2   3  11      136.09      132.74     15.36 o 
  -1   3  11      269.94      323.73     16.52 o 
   0   3  11     1325.41     1409.11     28.62 o 
   1   3  11       89.44       77.45     11.78 o 
   2   3  11       62.76       68.82     13.45 o 
   3   3  11      457.43      422.81     17.18 o 
   4   3  11      267.84      216.08     25.35 o 
   5   3  11        8.63       20.04     11.21 o 
   6   3  11       17.06       26.98     17.82 o 
   7   3  11      351.36      385.98     54.86 o 
  -8   4  11       85.12       66.09     23.22 o 
  -7   4  11      312.66      343.24     69.99 o 
  -6   4  11      558.42      599.56     40.21 o 
  -5   4  11      269.99      244.55     16.97 o 
  -4   4  11       24.48       18.49     10.27 o 
  -3   4  11       72.88       63.82     12.45 o 
  -2   4  11      794.16      745.06     34.12 o 
  -1   4  11       47.24       40.79      9.86 o 
   0   4  11       17.68       16.45      7.07 o 
   1   4  11     1436.54     1539.84     33.00 o 
   2   4  11      733.18      800.05     35.82 o 
   3   4  11       16.14       26.91      7.10 o 
   4   4  11      235.64      274.47     25.73 o 
   5   4  11      370.44      392.31     22.42 o 
   6   4  11       11.99       10.31      9.58 o 
   7   4  11       35.96       15.60     11.65 o 
  -7   5  11      187.78      231.52     42.46 o 
  -6   5  11       26.39       32.15     13.20 o 
  -5   5  11      374.77      351.23     28.86 o 
  -4   5  11     1565.10     1676.90     36.64 o 
  -3   5  11      818.10      885.26     23.45 o 
  -2   5  11      351.63      326.42     19.65 o 
  -1   5  11      317.93      289.58     21.09 o 
   0   5  11     1515.38     1400.19     53.84 o 
   1   5  11     1084.65     1124.03     29.74 o 
   2   5  11     1860.85     1887.33     33.40 o 
   3   5  11        8.64       12.33      5.72 o 
   4   5  11       30.74       26.21      8.90 o 
   5   5  11      322.15      311.27     27.88 o 
   6   5  11      729.06      796.89     26.76 o 
   7   5  11        6.33        3.44     22.50 o 
  -7   6  11       45.87       31.40     16.38 o 
  -6   6  11      167.97      114.00     24.30 o 
  -5   6  11      734.05      772.25     34.53 o 
  -4   6  11      394.93      426.65     33.64 o 
  -3   6  11      189.44      189.96     23.37 o 
  -2   6  11       92.82       86.27     16.32 o 
  -1   6  11     1227.63     1219.03     37.01 o 
   0   6  11     1604.86     1632.82     36.04 o 
   1   6  11     1325.17     1285.90     30.25 o 
   2   6  11     1102.31     1056.21     27.16 o 
   3   6  11       20.03       29.61      7.47 o 
   4   6  11       10.49       27.20     11.31 o 
   5   6  11       52.68       50.05     15.95 o 
   6   6  11      117.50       94.55     18.53 o 
   7   6  11       72.03       53.85     17.89 o 
  -7   7  11      106.71      111.09     25.02 o 
  -6   7  11       70.72       78.85     19.34 o 
  -5   7  11      161.40      179.42     31.62 o 
  -4   7  11      487.13      485.69     22.48 o 
  -3   7  11      811.76      810.07     31.20 o 
  -2   7  11      260.22      254.39     23.38 o 
  -1   7  11        5.34        3.68      5.96 o 
   0   7  11      193.48      178.19     24.32 o 
   1   7  11      348.53      283.16     22.90 o 
   2   7  11       63.45       67.53     21.06 o 
   3   7  11     1424.78     1425.37     31.87 o 
   4   7  11        0.01        5.54     10.57 o 
   5   7  11        9.24       26.72     16.37 o 
   6   7  11      133.28      113.83     27.89 o 
  -6   8  11       18.66        8.70     19.82 o 
  -5   8  11     1687.91     1864.30     26.98 o 
  -4   8  11       12.04        7.54     10.19 o 
  -3   8  11        0.13        6.82      6.03 o 
  -2   8  11       43.63       28.44     10.35 o 
  -1   8  11        1.30      -10.18     10.18 o 
   0   8  11       48.28       47.51     12.75 o 
   1   8  11      598.07      582.11     20.67 o 
   2   8  11      136.84      120.00     19.86 o 
   3   8  11     1133.28     1177.87     50.81 o 
   4   8  11      286.50      228.37     54.52 o 
   5   8  11     1301.01     1384.92     37.59 o 
   6   8  11        0.44       12.86     17.25 o 
  -6   9  11        1.69       17.25      8.21 o 
  -5   9  11      285.85      193.94     47.70 o 
  -4   9  11      120.23      117.76     23.40 o 
  -3   9  11      902.86      845.37     54.01 o 
  -2   9  11      615.10      633.31     21.97 o 
  -1   9  11       82.23       70.47     13.96 o 
   0   9  11        0.79      -10.36     10.36 o 
   1   9  11     2831.23     2930.05     46.28 o 
   2   9  11        1.19       13.50      7.45 o 
   3   9  11      319.08      286.49     62.04 o 
   4   9  11       97.78       76.86     22.21 o 
   5   9  11      284.21      250.05     64.45 o 
  -5  10  11      207.88      238.13     48.24 o 
  -4  10  11       18.89       30.63     15.06 o 
  -3  10  11     1863.52     2048.77     37.81 o 
  -2  10  11        0.59       16.38      8.91 o 
  -1  10  11      141.97      137.13     25.97 o 
   0  10  11       21.36       32.24     10.58 o 
   1  10  11      136.08       97.44     15.05 o 
   2  10  11       99.84       95.29     22.13 o 
   3  10  11       74.27       88.42     34.44 o 
   4  10  11        3.69        5.24     18.49 o 
   5  10  11        9.95       27.89     10.85 o 
  -5  11  11       18.09       -3.57     19.74 o 
  -4  11  11      861.63      911.94     32.93 o 
  -3  11  11       86.27       69.08     21.35 o 
  -2  11  11       20.31       -5.50      7.90 o 
  -1  11  11       14.07       11.39      8.33 o 
   0  11  11      116.81       96.35     16.13 o 
   1  11  11        1.13        3.41      6.20 o 
   2  11  11     1107.73     1168.78     53.63 o 
   3  11  11       77.30       72.89     21.33 o 
   4  11  11      117.56      122.67     46.64 o 
  -4  12  11      166.16      124.12     35.14 o 
  -3  12  11       26.45       14.78     11.47 o 
  -2  12  11       12.89        7.40     13.00 o 
  -1  12  11       82.90       62.37     16.82 o 
   0  12  11      133.25      102.92     21.09 o 
   1  12  11        1.41        1.61     14.56 o 
   2  12  11      138.10       83.96     26.23 o 
   3  12  11      231.81      238.81     31.40 o 
  -2  13  11      402.29      444.34     26.44 o 
  -1  13  11      339.44      378.55     19.18 o 
   0  13  11        0.08        9.93      7.85 o 
   1  13  11       84.79       48.34     16.77 o 
   2  13  11      104.78      110.96     32.41 o 
  -8   0  12       39.70       17.27     27.70 o 
  -6   0  12      658.57      705.91     53.48 o 
  -4   0  12      640.64      618.81     74.14 o 
  -2   0  12       16.78       10.83      7.47 o 
   0   0  12     1156.22     1166.36     37.42 o 
   2   0  12     5991.40     6176.03     78.84 o 
   4   0  12       61.75       45.25     13.26 o 
   6   0  12      191.74      133.37     40.01 o 
  -8   1  12       33.16       33.14     13.86 o 
  -7   1  12      366.37      401.19     51.22 o 
  -6   1  12      564.79      630.33     67.71 o 
  -5   1  12        0.53        9.16     12.27 o 
  -4   1  12      298.30      279.68     27.57 o 
  -3   1  12      152.44      151.59     22.94 o 
  -2   1  12      219.62      221.21     17.68 o 
  -1   1  12      139.10      155.93     15.76 o 
   0   1  12      513.02      531.92     37.57 o 
   1   1  12     1444.45     1437.14     37.30 o 
   2   1  12      265.41      241.25     37.84 o 
   3   1  12      367.74      413.12     23.42 o 
   4   1  12      712.43      741.53     29.70 o 
   5   1  12       99.11       91.62     32.11 o 
   6   1  12       45.48       29.80     11.72 o 
   7   1  12      183.87      171.81     73.64 o 
  -8   2  12      723.72      823.03     29.54 o 
  -7   2  12        1.54       35.82     24.36 o 
  -6   2  12        7.08       18.86     18.18 o 
  -5   2  12      261.85      220.26     46.47 o 
  -4   2  12      217.10      227.20     10.37 o 
  -3   2  12      299.01      292.30     24.32 o 
  -2   2  12       35.94       19.47      7.10 o 
  -1   2  12     1036.84     1071.03     22.36 o 
   0   2  12     1147.53     1166.06     27.24 o 
   1   2  12       78.94       83.77     18.16 o 
   2   2  12      320.99      356.29     21.82 o 
   3   2  12       34.30       36.11      6.98 o 
   4   2  12       49.21       45.88     11.47 o 
   5   2  12       15.64       10.32      6.65 o 
   6   2  12      466.54      485.53     27.74 o 
   7   2  12        0.17        9.63     15.06 o 
  -7   3  12      142.02      124.67     51.31 o 
  -6   3  12      147.20      113.80     28.89 o 
  -5   3  12      153.32      129.89     27.97 o 
  -4   3  12       11.12       14.32     10.51 o 
  -3   3  12       89.00       77.98     16.95 o 
  -2   3  12        1.69       -8.27      8.27 o 
  -1   3  12      183.57      205.06     19.94 o 
   0   3  12     2323.31     2407.08     80.58 o 
   1   3  12      507.05      514.00     16.67 o 
   2   3  12     1156.51     1214.67     32.69 o 
   3   3  12     1237.40     1211.24     27.58 o 
   4   3  12      361.32      355.52     21.12 o 
   5   3  12      132.37      147.55     30.24 o 
   6   3  12      279.95      393.02     63.19 o 
   7   3  12       73.39       77.43     30.64 o 
  -7   4  12       80.00       59.87     38.05 o 
  -6   4  12      244.03      217.75     69.42 o 
  -5   4  12      844.52      837.30     69.73 o 
  -4   4  12     1409.09     1456.83     73.58 o 
  -3   4  12      212.19      162.86     20.96 o 
  -2   4  12      662.84      621.64     29.47 o 
  -1   4  12       19.75       28.16      8.88 o 
   0   4  12       18.03       23.41      7.13 o 
   1   4  12      498.97      524.73     27.08 o 
   2   4  12     1301.00     1263.65     29.62 o 
   3   4  12       22.43        6.76      6.68 o 
   4   4  12        7.99        0.18     15.33 o 
   5   4  12      943.12     1075.03     47.96 o 
   6   4  12       59.28       40.65     16.96 o 
   7   4  12       16.79       17.90     14.42 o 
  -7   5  12       95.00       58.23     22.59 o 
  -6   5  12      725.23      766.52     59.49 o 
  -5   5  12        1.58       16.91      8.98 o 
  -4   5  12       22.70       24.02     12.12 o 
  -3   5  12       19.79       28.43      7.24 o 
  -2   5  12     2187.35     2255.62     53.75 o 
  -1   5  12        1.69       13.43      6.65 o 
   0   5  12      823.13      783.87     46.45 o 
   1   5  12      338.29      332.24     18.25 o 
   2   5  12      599.13      644.95     19.36 o 
   3   5  12       40.12       22.91      7.70 o 
   4   5  12     1100.12     1100.93     92.29 o 
   5   5  12      137.78      128.44     32.26 o 
   6   5  12        0.41       10.83     18.50 o 
  -7   6  12      252.52      181.96     69.55 o 
  -6   6  12       24.94       21.18     18.77 o 
  -5   6  12       72.14       63.66     15.67 o 
  -4   6  12       48.75       51.14     14.18 o 
  -3   6  12      589.63      563.08     42.90 o 
  -2   6  12       12.51       10.51      5.89 o 
  -1   6  12      659.17      654.23     22.37 o 
   0   6  12      291.05      302.46     24.29 o 
   1   6  12       21.71       14.89     11.79 o 
   2   6  12       22.10       16.29      6.65 o 
   3   6  12      270.51      238.52     44.62 o 
   4   6  12       57.08       65.17     23.36 o 
   5   6  12        9.66        9.23     11.97 o 
   6   6  12      407.50      445.77     76.43 o 
  -6   7  12       64.56       41.03     26.87 o 
  -5   7  12       18.52       33.94     11.54 o 
  -4   7  12      677.76      715.20     39.28 o 
  -3   7  12      352.57      391.75     45.82 o 
  -2   7  12      550.22      555.92     27.84 o 
  -1   7  12      668.52      640.29     35.35 o 
   0   7  12     2490.64     2595.12     52.30 o 
   1   7  12      262.45      237.37     40.50 o 
   2   7  12       31.24       23.29      9.26 o 
   3   7  12      354.45      298.35     59.29 o 
   4   7  12      101.75       63.11     18.24 o 
   5   7  12       34.19       23.33     13.79 o 
   6   7  12      203.79      130.94     44.24 o 
  -6   8  12      321.70      235.80     46.68 o 
  -5   8  12      279.67      285.46     40.35 o 
  -4   8  12       35.57       14.72     12.35 o 
  -3   8  12        4.87       23.05     12.83 o 
  -2   8  12      107.01       83.97     12.98 o 
  -1   8  12      478.57      473.50     16.97 o 
   0   8  12       21.85       14.19     11.67 o 
   1   8  12      214.26      184.43     29.60 o 
   2   8  12       34.56       24.67     10.03 o 
   3   8  12      169.14      185.28     38.75 o 
   4   8  12     2114.69     2445.82    162.23 o 
   5   8  12        6.05       -0.20     15.78 o 
  -5   9  12      200.04      173.94     24.31 o 
  -4   9  12      334.39      338.06     40.10 o 
  -3   9  12        9.04       16.08      8.28 o 
  -2   9  12     1022.56     1015.55     40.81 o 
  -1   9  12      496.15      520.68     18.76 o 
   0   9  12       18.06       17.03     10.15 o 
   1   9  12       11.62       17.30      7.29 o 
   2   9  12       42.11       38.17     11.73 o 
   3   9  12       17.31       15.62     17.43 o 
   4   9  12       61.29       45.45     19.40 o 
   5   9  12      295.17      192.52     54.29 o 
  -5  10  12      107.72       99.76     20.97 o 
  -4  10  12       20.22       19.13      9.65 o 
  -3  10  12      141.36       78.72     23.61 o 
  -2  10  12      135.16      101.89     26.94 o 
  -1  10  12       44.22       34.20     11.37 o 
   0  10  12      713.77      757.30     22.76 o 
   1  10  12        6.47       18.98     12.19 o 
   2  10  12       68.93       49.43     17.00 o 
   3  10  12        8.72       12.66     16.62 o 
   4  10  12      268.98      309.77     44.51 o 
  -4  11  12      266.85      295.04     21.08 o 
  -3  11  12        7.24       20.19     12.45 o 
  -2  11  12      300.13      236.72     56.18 o 
  -1  11  12       55.00       31.62      9.19 o 
   0  11  12      425.31      479.92     26.75 o 
   1  11  12      214.10      185.05     35.15 o 
   2  11  12        0.17       -4.97     17.75 o 
   3  11  12      248.75      175.43     57.71 o 
  -3  12  12      111.36       59.61     25.45 o 
  -2  12  12       27.08       29.54     10.16 o 
  -1  12  12       39.93       19.01      9.08 o 
   0  12  12      291.99      311.36     25.70 o 
   1  12  12       20.90       12.25     11.25 o 
   2  12  12       24.12       23.85     13.29 o 
  -7   0  13       76.14       79.49     37.43 o 
  -5   0  13      313.18      288.14     28.69 o 
  -3   0  13     1075.05     1047.36     32.57 o 
  -1   0  13      201.94      208.39     22.89 o 
   1   0  13     4649.10     4679.73    101.21 o 
   3   0  13       69.49       79.51     12.65 o 
   5   0  13     3501.15     3876.49     68.16 o 
   7   0  13       47.70       30.37     34.24 o 
  -7   1  13       89.51       47.26     13.39 o 
  -6   1  13      203.30      221.26     39.26 o 
  -5   1  13       48.66       43.30     16.74 o 
  -4   1  13     1237.81     1327.87     27.76 o 
  -3   1  13     1161.49     1120.41     27.58 o 
  -2   1  13       64.80       46.34     13.67 o 
  -1   1  13      487.27      474.99     19.71 o 
   0   1  13       49.25       52.39     12.80 o 
   1   1  13      238.14      250.47     21.24 o 
   2   1  13       24.92       25.58      8.04 o 
   3   1  13     2013.35     2075.49     36.76 o 
   4   1  13      910.29      925.47     47.62 o 
   5   1  13      437.71      434.96     28.91 o 
   6   1  13        1.79       23.33     20.04 o 
   7   1  13       58.80       55.41     21.92 o 
  -7   2  13       77.37       56.12     12.76 o 
  -6   2  13        2.04        8.67     18.01 o 
  -5   2  13       87.58       43.54     11.06 o 
  -4   2  13      698.25      671.06     34.21 o 
  -3   2  13     2582.37     2657.53     53.58 o 
  -2   2  13      405.34      406.74     20.66 o 
  -1   2  13      803.90      774.98     19.05 o 
   0   2  13     1762.18     1699.53     39.75 o 
   1   2  13       52.18       32.63     10.02 o 
   2   2  13      876.38      859.83     21.88 o 
   3   2  13      840.72      893.86     21.28 o 
   4   2  13       29.95       30.64     12.55 o 
   5   2  13       32.81       30.25     20.63 o 
   6   2  13      200.48      176.67     59.35 o 
  -7   3  13      295.66      309.48     74.30 o 
  -6   3  13      459.98      596.05     38.57 o 
  -5   3  13       61.67       72.94     23.27 o 
  -4   3  13      105.81       89.50     19.08 o 
  -3   3  13       51.11       38.73      9.58 o 
  -2   3  13      733.99      710.92     24.10 o 
  -1   3  13      160.47      186.37     23.84 o 
   0   3  13      549.71      500.36     15.11 o 
   1   3  13     1076.64     1101.01     27.85 o 
   2   3  13     1218.06     1256.75     28.11 o 
   3   3  13      124.94      103.60     17.35 o 
   4   3  13      503.59      497.91     29.93 o 
   5   3  13      419.12      385.84     16.73 o 
   6   3  13      467.68      456.85     36.44 o 
  -7   4  13      144.72       91.08     23.79 o 
  -6   4  13       29.42       27.26     17.21 o 
  -5   4  13     1008.00     1099.92     50.86 o 
  -4   4  13      809.82      837.70     44.96 o 
  -3   4  13      272.41      243.74     21.59 o 
  -2   4  13      296.20      284.93     24.47 o 
  -1   4  13     1145.74     1097.19     37.43 o 
   0   4  13       40.34       43.40     12.11 o 
   1   4  13      266.47      246.89     17.66 o 
   2   4  13     1258.62     1288.61     27.84 o 
   3   4  13      462.77      497.84     15.65 o 
   4   4  13      713.77      708.93     34.05 o 
   5   4  13      799.09      796.87     50.96 o 
   6   4  13      441.14      493.94     33.34 o 
  -7   5  13        0.98       -1.97     18.60 o 
  -6   5  13       50.04       18.49     35.35 o 
  -5   5  13      179.63      162.77     26.28 o 
  -4   5  13       10.78       15.68     11.64 o 
  -3   5  13      524.02      575.73     46.39 o 
  -2   5  13      177.49      138.93     25.39 o 
  -1   5  13      280.23      249.61     24.94 o 
   0   5  13      164.92      170.05     20.98 o 
   1   5  13      241.06      237.06     28.34 o 
   2   5  13       14.08       17.00      7.81 o 
   3   5  13      253.85      285.19     41.77 o 
   4   5  13       11.80       16.88     11.44 o 
   5   5  13       27.80       14.98      9.01 o 
   6   5  13       26.28       22.88     36.14 o 
  -6   6  13      127.49       52.43     24.93 o 
  -5   6  13        0.57        0.79     14.32 o 
  -4   6  13      224.40      196.74     23.33 o 
  -3   6  13       18.33       21.42     10.06 o 
  -2   6  13      107.14      112.50     21.17 o 
  -1   6  13     2516.13     2568.41     70.40 o 
   0   6  13      101.30      115.71     20.13 o 
   1   6  13     4185.37     4557.04     63.23 o 
   2   6  13      322.94      307.35     28.54 o 
   3   6  13      266.45      167.32     53.17 o 
   4   6  13       22.11        9.61      9.92 o 
   5   6  13      135.34      104.57     22.44 o 
   6   6  13       53.79       18.56     22.81 o 
  -6   7  13        3.28       20.04     11.39 o 
  -5   7  13      635.80      714.14     28.86 o 
  -4   7  13       15.07       15.97     10.68 o 
  -3   7  13       67.87       77.85     16.83 o 
  -2   7  13      771.22      789.25     27.57 o 
  -1   7  13        1.20        3.04      8.17 o 
   0   7  13       87.63       62.69     12.62 o 
   1   7  13      231.14      177.17     30.80 o 
   2   7  13      295.41      343.65     23.99 o 
   3   7  13      852.56      913.50     26.07 o 
   4   7  13      345.93      352.17     26.76 o 
   5   7  13      137.73       86.94     25.32 o 
  -5   8  13        4.04       14.83      8.92 o 
  -4   8  13      196.75      153.41     24.35 o 
  -3   8  13        2.49        7.16     16.83 o 
  -2   8  13      173.78      138.67     18.35 o 
  -1   8  13       73.05       52.29     12.33 o 
   0   8  13       70.96       47.63     15.83 o 
   1   8  13      386.13      424.58     25.49 o 
   2   8  13      199.09      162.04     39.56 o 
   3   8  13      598.26      652.66     26.54 o 
   4   8  13       87.16       89.89     19.48 o 
   5   8  13       14.36        1.70     17.88 o 
  -5   9  13      381.32      358.36     22.47 o 
  -4   9  13      195.87      144.09     29.08 o 
  -3   9  13       14.75        3.81     20.66 o 
  -2   9  13      479.98      461.37     27.57 o 
  -1   9  13        3.49       14.79      8.89 o 
   0   9  13       26.11       25.03      9.00 o 
   1   9  13        2.99       14.13      8.82 o 
   2   9  13      216.83      183.95     41.55 o 
   3   9  13        6.37       10.36      7.03 o 
   4   9  13       97.43       72.51     18.19 o 
  -4  10  13      525.97      553.28     35.80 o 
  -3  10  13      140.52      140.21     24.57 o 
  -2  10  13       21.98       20.07     16.59 o 
  -1  10  13     1480.88     1630.04     34.29 o 
   0  10  13       87.84       79.79     16.98 o 
   1  10  13      693.80      742.85     34.25 o 
   2  10  13      609.37      603.06     51.89 o 
   3  10  13        4.85       -1.40     18.34 o 
  -3  11  13      131.67       88.35     18.89 o 
  -2  11  13        0.14       -7.02     15.63 o 
  -1  11  13      463.72      475.80     22.89 o 
   0  11  13      107.85       74.65     17.90 o 
   1  11  13       30.03       12.81     10.59 o 
   2  11  13        9.98        8.00     11.83 o 
  -1  12  13       38.75       28.55     12.76 o 
   0  12  13       22.92       15.58     12.09 o 
   1  12  13       34.48       41.69     13.89 o 
  -6   0  14      662.39      749.48    130.75 o 
  -4   0  14      144.71      169.13     65.05 o 
  -2   0  14      257.19      216.08     28.72 o 
   0   0  14      591.96      618.69     46.31 o 
   2   0  14     1846.22     1920.79     47.32 o 
   4   0  14      637.87      662.55     48.73 o 
   6   0  14      630.15      732.44     61.17 o 
  -7   1  14        2.20       -1.64     22.27 o 
  -6   1  14      898.44      936.74     44.81 o 
  -5   1  14      865.86      861.17     76.08 o 
  -4   1  14        3.42        6.17      7.87 o 
  -3   1  14       75.11       52.73     10.90 o 
  -2   1  14     1334.49     1277.14     46.66 o 
  -1   1  14     1234.58     1275.45     33.79 o 
   0   1  14     1108.05     1090.06     36.96 o 
   1   1  14      228.09      217.16     35.94 o 
   2   1  14       18.20       17.84      7.19 o 
   3   1  14      149.89      143.43     22.52 o 
   4   1  14       25.51       30.96     10.34 o 
   5   1  14       77.49       49.29     28.92 o 
   6   1  14      468.20      577.53     41.55 o 
  -7   2  14      147.90      127.54     30.53 o 
  -6   2  14      805.45      902.89     51.18 o 
  -5   2  14      293.92      264.90     58.35 o 
  -4   2  14      106.44       96.89     20.52 o 
  -3   2  14      135.03      133.99     17.68 o 
  -2   2  14      701.08      706.28     29.20 o 
  -1   2  14        1.10        3.71      6.05 o 
   0   2  14        0.48       -0.50      7.91 o 
   1   2  14      877.90      884.60     22.31 o 
   2   2  14        0.72        5.23      5.77 o 
   3   2  14      115.84       94.47     11.02 o 
   4   2  14       91.58       61.76     13.71 o 
   5   2  14      153.89      114.67     39.35 o 
   6   2  14      585.25      736.43     41.54 o 
  -7   3  14      175.52      118.07     49.34 o 
  -6   3  14        3.58        6.82     17.36 o 
  -5   3  14      391.75      442.70     52.90 o 
  -4   3  14       44.92       26.79     14.78 o 
  -3   3  14      543.84      533.41     16.54 o 
  -2   3  14     2005.33     2043.33     37.66 o 
  -1   3  14      140.77      101.73     17.50 o 
   0   3  14      511.71      468.62     19.26 o 
   1   3  14       14.78       19.01      8.52 o 
   2   3  14      436.33      429.99     15.56 o 
   3   3  14      529.68      555.38     23.61 o 
   4   3  14      485.15      508.97     23.69 o 
   5   3  14       49.15       43.59     23.44 o 
   6   3  14       65.36       64.23     28.62 o 
  -6   4  14        1.79       18.26     13.87 o 
  -5   4  14      339.89      362.30     83.09 o 
  -4   4  14      350.91      290.40     36.89 o 
  -3   4  14       28.90       22.86     15.91 o 
  -2   4  14     1153.11     1175.71     45.51 o 
  -1   4  14      147.39      126.14     14.39 o 
   0   4  14        3.44       19.10     10.97 o 
   1   4  14      831.36      828.37     29.35 o 
   2   4  14      133.08      117.20     21.82 o 
   3   4  14      426.13      377.70     27.08 o 
   4   4  14     1109.54     1018.97     33.93 o 
   5   4  14      260.63      193.40     26.65 o 
   6   4  14      872.44      929.41     46.74 o 
  -6   5  14       86.83       69.44     29.06 o 
  -5   5  14      278.42      232.27     76.61 o 
  -4   5  14     1727.66     1824.16     31.19 o 
  -3   5  14        0.21       -3.74     12.41 o 
  -2   5  14      376.75      333.79     21.51 o 
  -1   5  14      846.11      783.35     28.93 o 
   0   5  14       40.60       25.99     14.14 o 
   1   5  14       35.13       27.64     10.98 o 
   2   5  14     1022.68     1056.08     34.88 o 
   3   5  14        1.18       -6.87     12.47 o 
   4   5  14       87.85       56.51     16.45 o 
   5   5  14      377.08      399.43     49.57 o 
  -6   6  14       45.33       29.52     17.30 o 
  -5   6  14      521.80      523.51     30.52 o 
  -4   6  14      181.05      184.82     24.17 o 
  -3   6  14      716.46      717.73     64.18 o 
  -2   6  14      136.81      145.18     19.57 o 
  -1   6  14       19.54       11.39      9.09 o 
   0   6  14      228.17      175.78     26.69 o 
   1   6  14        0.18        3.66      9.54 o 
   2   6  14      151.99      113.32     22.48 o 
   3   6  14      225.56      225.35     41.12 o 
   4   6  14        2.31        2.92     15.27 o 
   5   6  14      110.21       63.94     12.86 o 
  -5   7  14        0.48       13.47      9.32 o 
  -4   7  14       27.69       20.03     13.25 o 
  -3   7  14       97.29       84.59     19.39 o 
  -2   7  14      163.48      156.41     31.28 o 
  -1   7  14       27.27       16.98     10.32 o 
   0   7  14        1.11        7.34      5.98 o 
   1   7  14      215.72      189.55     41.45 o 
   2   7  14     1069.29     1160.50     63.22 o 
   3   7  14        0.92       13.01      9.20 o 
   4   7  14      872.13      941.31     34.21 o 
   5   7  14        0.23        8.70      8.80 o 
  -5   8  14       86.80       77.56     22.52 o 
  -4   8  14      778.74      820.02     34.95 o 
  -3   8  14        3.26        0.24     13.71 o 
  -2   8  14      466.41      455.24     54.15 o 
  -1   8  14       83.29       63.62     16.05 o 
   0   8  14       99.74       67.80     13.56 o 
   1   8  14       17.70       29.61      9.44 o 
   2   8  14      611.44      698.76     32.25 o 
   3   8  14       80.03       58.60     21.47 o 
   4   8  14      263.32      176.09     51.99 o 
  -4   9  14      885.83      974.01     39.94 o 
  -3   9  14       19.31       24.24     15.77 o 
  -2   9  14       42.62       18.63     15.65 o 
  -1   9  14       54.86       38.82     10.79 o 
   0   9  14       10.30       11.39      8.20 o 
   1   9  14     1010.83     1128.47     38.59 o 
   2   9  14      203.27      145.84     45.87 o 
   3   9  14      108.86       73.76     20.24 o 
  -3  10  14        8.66        8.78      8.23 o 
  -2  10  14      166.85      160.29     20.52 o 
  -1  10  14       20.80       22.94      8.85 o 
   0  10  14      664.43      691.48     20.92 o 
   1  10  14       71.99       40.49     18.11 o 
   2  10  14       55.16       39.19     19.65 o 
  -2  11  14      141.10      101.58     20.08 o 
  -1  11  14       17.51        9.36      9.58 o 
   0  11  14        2.23       -0.33     11.08 o 
   1  11  14      265.14      224.98     32.45 o 
  -5   0  15      362.00      295.87    110.99 o 
  -3   0  15     1341.88     1422.42     69.83 o 
  -1   0  15      748.85      745.81     36.10 o 
   1   0  15      185.00      163.32     42.28 o 
   3   0  15     1017.70     1129.40     56.25 o 
   5   0  15       18.77       -1.97     39.60 o 
  -6   1  15        2.61       12.35     21.07 o 
  -5   1  15     1187.96     1203.93    121.08 o 
  -4   1  15      209.32      172.75     50.21 o 
  -3   1  15      307.97      276.44     30.24 o 
  -2   1  15      424.07      404.81     33.48 o 
  -1   1  15      141.51      116.55     24.90 o 
   0   1  15      119.03       88.61     22.95 o 
   1   1  15       13.92       12.37      7.33 o 
   2   1  15      302.17      282.25     18.31 o 
   3   1  15       14.24       11.28     11.04 o 
   4   1  15       72.18       50.21     13.17 o 
   5   1  15      206.25      178.51     66.20 o 
  -6   2  15      268.02      320.90     34.86 o 
  -5   2  15       66.34       37.40     20.58 o 
  -4   2  15        6.31      -22.51     22.51 o 
  -3   2  15      130.49      117.60     22.06 o 
  -2   2  15       27.68       28.20     13.03 o 
  -1   2  15      235.25      215.99     16.12 o 
   0   2  15      234.17      185.78     32.50 o 
   1   2  15     1535.89     1592.63     32.99 o 
   2   2  15        4.82        6.82      8.98 o 
   3   2  15     1346.18     1351.35     70.33 o 
   4   2  15       10.47       13.50      8.07 o 
   5   2  15      376.02      421.70     85.62 o 
  -6   3  15      316.83      338.40     32.39 o 
  -5   3  15      314.47      365.78     54.21 o 
  -4   3  15       10.26        4.97      6.78 o 
  -3   3  15     1103.64     1133.67     44.44 o 
  -2   3  15      146.93      127.80     19.28 o 
  -1   3  15      876.21      854.43     29.49 o 
   0   3  15      298.58      269.44     16.83 o 
   1   3  15      138.62      126.72     16.90 o 
   2   3  15       54.71       48.79     11.58 o 
   3   3  15       90.54       74.26     18.19 o 
   4   3  15      293.79      307.77     28.66 o 
   5   3  15        0.27       -2.81     14.39 o 
  -6   4  15       30.07       25.44     14.83 o 
  -5   4  15      208.56      145.75     45.70 o 
  -4   4  15       44.88       47.02     14.47 o 
  -3   4  15     1091.55     1112.41     68.70 o 
  -2   4  15      126.00       84.56     18.33 o 
  -1   4  15        1.02       -4.00     11.13 o 
   0   4  15       19.73       25.18     10.47 o 
   1   4  15        7.00        1.79      8.99 o 
   2   4  15      238.46      229.89     21.42 o 
   3   4  15       94.03       84.30     18.25 o 
   4   4  15       76.36       59.20     21.12 o 
   5   4  15       74.53       61.23     50.46 o 
  -5   5  15       35.63       18.70     16.93 o 
  -4   5  15      356.24      399.18     34.94 o 
  -3   5  15        1.16       -9.57     14.16 o 
  -2   5  15       36.15       38.14      7.34 o 
  -1   5  15      517.73      578.54     30.80 o 
   0   5  15      474.57      463.11     26.09 o 
   1   5  15       33.28       23.04     11.07 o 
   2   5  15      111.38       88.97     20.47 o 
   3   5  15       15.31        2.35     12.33 o 
   4   5  15      683.87      705.89     36.98 o 
   5   5  15      335.58      258.43     93.88 o 
  -5   6  15       76.10       80.10     30.53 o 
  -4   6  15       13.96       13.25     11.22 o 
  -3   6  15      403.40      336.83     54.03 o 
  -2   6  15     1497.32     1570.69     30.69 o 
  -1   6  15      100.52       86.33     15.60 o 
   0   6  15       59.55       49.04     10.20 o 
   1   6  15     1173.17     1229.65     32.02 o 
   2   6  15      205.54      249.96     31.03 o 
   3   6  15      332.47      314.80     25.31 o 
   4   6  15      270.55      214.96     61.28 o 
  -5   7  15       19.21        5.25     19.48 o 
  -4   7  15        0.06        9.56      9.60 o 
  -3   7  15      428.04      417.39     22.72 o 
  -2   7  15       33.51       18.27     15.64 o 
  -1   7  15       18.23       12.12      5.86 o 
   0   7  15        0.67       11.97      8.45 o 
   1   7  15      350.46      367.24     16.28 o 
   2   7  15        6.60       -7.56     14.48 o 
   3   7  15      445.49      453.69     21.41 o 
   4   7  15      535.01      551.35     20.22 o 
  -4   8  15        0.03       12.04      8.51 o 
  -3   8  15      309.16      309.39     43.60 o 
  -2   8  15      120.56       90.43     27.18 o 
  -1   8  15      715.67      692.96     27.16 o 
   0   8  15       67.25       45.58     11.89 o 
   1   8  15        5.90       19.30      9.89 o 
   2   8  15      306.23      285.53     43.38 o 
   3   8  15      125.47      125.49     28.03 o 
  -3   9  15       60.61       20.16     12.62 o 
  -2   9  15      108.67      106.07     22.18 o 
  -1   9  15      449.32      478.23     47.72 o 
   0   9  15       62.45       40.96     10.29 o 
   1   9  15      406.52      392.59     62.20 o 
   2   9  15      178.79      127.02     32.90 o 
  -2  10  15       36.09       27.22     13.73 o 
  -1  10  15      238.04      216.18     24.97 o 
   0  10  15        7.19        0.22     10.51 o 
   1  10  15      182.25      144.51     38.64 o 
  -6   0  16       37.10       22.56     26.46 o 
  -4   0  16      122.58       98.54     47.18 o 
  -2   0  16       96.39       74.91     38.79 o 
   0   0  16     2101.45     2241.81    106.13 o 
   2   0  16      578.47      626.17     21.15 o 
   4   0  16     1265.84     1498.98     64.12 o 
  -6   1  16        0.10       -5.44     16.50 o 
  -5   1  16       26.23       23.34     19.76 o 
  -4   1  16      369.87      286.00     96.55 o 
  -3   1  16       68.59       60.25     18.04 o 
  -2   1  16      623.14      589.21     33.05 o 
  -1   1  16      534.62      513.85     25.03 o 
   0   1  16       65.98       47.21     12.33 o 
   1   1  16      251.51      226.08     42.09 o 
   2   1  16       30.72       22.35      9.45 o 
   3   1  16       26.55       26.32      9.30 o 
   4   1  16      689.02      693.47     34.42 o 
   5   1  16       21.38      -17.89     22.55 o 
  -5   2  16       28.93       33.37     16.51 o 
  -4   2  16      251.33      213.86     49.01 o 
  -3   2  16      738.52      737.18     31.34 o 
  -2   2  16      715.37      756.41     26.26 o 
  -1   2  16      483.09      475.47     34.13 o 
   0   2  16      100.82       74.18     17.81 o 
   1   2  16      190.08      155.23     33.30 o 
   2   2  16      347.48      341.16     24.06 o 
   3   2  16       78.16       64.74     18.71 o 
   4   2  16      215.02      207.18     27.08 o 
   5   2  16      273.49      184.65     79.12 o 
  -5   3  16       44.69       48.60     20.22 o 
  -4   3  16     1294.62     1320.22    135.15 o 
  -3   3  16      485.18      476.68     37.26 o 
  -2   3  16      288.59      287.71     17.60 o 
  -1   3  16      365.03      364.63     26.94 o 
   0   3  16      114.13       82.12     18.69 o 
   1   3  16      544.27      542.31     24.79 o 
   2   3  16      178.89      144.07     24.21 o 
   3   3  16      303.82      275.07     45.19 o 
   4   3  16      375.16      413.96     37.74 o 
  -5   4  16       36.58       26.00     14.74 o 
  -4   4  16      231.09      238.92     46.63 o 
  -3   4  16       31.73       19.04     12.49 o 
  -2   4  16       26.04       27.39      7.92 o 
  -1   4  16      545.24      592.85     27.01 o 
   0   4  16     1909.42     2180.34     24.46 o 
   1   4  16      438.48      412.34     19.32 o 
   2   4  16       31.95       34.54     11.78 o 
   3   4  16      767.83      785.54     22.20 o 
   4   4  16      252.89      181.11     45.55 o 
  -5   5  16       66.42       44.93     18.51 o 
  -4   5  16      160.34      127.59     32.98 o 
  -3   5  16      135.43      130.20     35.64 o 
  -2   5  16      348.52      294.99     24.79 o 
  -1   5  16      112.18      115.03     17.84 o 
   0   5  16      468.88      479.67     27.46 o 
   1   5  16       88.44       70.44     15.37 o 
   2   5  16      266.77      264.06     50.03 o 
   3   5  16       71.17       41.25     17.95 o 
   4   5  16      505.48      526.10     25.13 o 
  -4   6  16      737.90      722.04     31.90 o 
  -3   6  16      190.67      130.94     38.43 o 
  -2   6  16      208.11      174.79     45.01 o 
  -1   6  16      556.07      555.19     21.32 o 
   0   6  16        8.69       12.03      9.66 o 
   1   6  16      130.95      111.88     19.98 o 
   2   6  16       15.09       12.84     12.49 o 
   3   6  16      208.48      208.73     31.63 o 
  -4   7  16       57.27       31.01      9.65 o 
  -3   7  16      303.60      262.99     35.51 o 
  -2   7  16       67.62       34.29     15.85 o 
  -1   7  16        1.40        8.92      6.84 o 
   0   7  16       15.55       19.15     12.49 o 
   1   7  16       51.32       15.42     10.40 o 
   2   7  16      962.71     1036.45     48.90 o 
   3   7  16      298.28      236.92     66.30 o 
  -3   8  16      448.46      539.29     21.88 o 
  -2   8  16        1.29       17.27     11.78 o 
  -1   8  16        0.05       -5.11     11.90 o 
   0   8  16      103.01      143.14     28.48 o 
   1   8  16        6.00        6.22     15.69 o 
   2   8  16      641.71      694.04     33.96 o 
  -1   9  16       48.83       42.19     15.82 o 
   0   9  16     1606.63     1800.82     42.66 o 
   1   9  16      144.69       82.50     25.25 o 
  -5   0  17      109.37      106.70     43.37 o 
  -3   0  17       26.46       23.28     26.14 o 
  -1   0  17     3811.47     4122.23     82.86 o 
   1   0  17     1778.70     1786.85     82.10 o 
   3   0  17       14.65      -24.51     24.58 o 
  -5   1  17      309.08      303.04     96.62 o 
  -4   1  17       23.63       14.68     23.23 o 
  -3   1  17        3.17       18.74     13.23 o 
  -2   1  17        0.01        7.24     11.83 o 
  -1   1  17        5.96       16.94      8.45 o 
   0   1  17       34.15       13.12     12.20 o 
   1   1  17      191.87      171.57     21.46 o 
   2   1  17      643.60      708.37     20.08 o 
   3   1  17       13.28       21.87      9.20 o 
   4   1  17      230.52      186.06     67.04 o 
  -5   2  17      272.44      191.97     76.44 o 
  -4   2  17      295.17      319.91     36.30 o 
  -3   2  17       92.69       91.13     21.11 o 
  -2   2  17       99.26       88.84     21.31 o 
  -1   2  17      209.65      188.68     21.85 o 
   0   2  17      180.73      144.67     34.50 o 
   1   2  17      194.16      135.86     32.04 o 
   2   2  17       19.91       10.45      7.87 o 
   3   2  17     1486.42     1627.34     53.90 o 
   4   2  17      212.50      199.22     69.17 o 
  -4   3  17      105.24       76.87     28.08 o 
  -3   3  17       35.87       36.09     10.93 o 
  -2   3  17      213.32      241.05     44.94 o 
  -1   3  17      888.56      915.35     25.40 o 
   0   3  17      249.47      294.02     35.70 o 
   1   3  17       18.32       17.94     10.77 o 
   2   3  17      540.09      522.25     32.36 o 
   3   3  17       63.53       59.33     16.40 o 
  -4   4  17       43.95       64.42     25.04 o 
  -3   4  17      586.44      576.55     22.97 o 
  -2   4  17       53.20       32.26     12.39 o 
  -1   4  17      184.41      186.41     26.94 o 
   0   4  17     1744.46     1705.31     37.81 o 
   1   4  17      243.91      186.25     37.77 o 
   2   4  17      213.64      167.37     42.03 o 
   3   4  17        5.71        9.34      9.97 o 
  -4   5  17       58.97       60.92     22.88 o 
  -3   5  17      333.40      364.35     53.99 o 
  -2   5  17       24.97       26.56     11.84 o 
  -1   5  17       11.22        0.59      7.44 o 
   0   5  17        0.06        9.38      7.40 o 
   1   5  17       60.17       44.51     12.64 o 
   2   5  17      322.01      302.14     47.62 o 
   3   5  17       40.44       23.26     12.73 o 
  -3   6  17       25.55       14.31      9.68 o 
  -2   6  17      380.47      416.11     42.06 o 
  -1   6  17      202.19      139.81     19.93 o 
   0   6  17        0.08        8.03      8.69 o 
   1   6  17       11.46       31.24      7.85 o 
   2   6  17        5.50       21.28     12.54 o 
  -2   7  17        1.64       -1.14     13.44 o 
  -1   7  17     1223.77     1338.43     47.77 o 
   0   7  17      485.20      466.57     22.92 o 
   1   7  17       55.08       43.83     15.22 o 
  -4   0  18        0.11       -0.42     16.74 o 
  -2   0  18      131.07       92.88     34.94 o 
   0   0  18      271.58      312.17     55.18 o 
   2   0  18       41.69       19.90     10.05 o 
  -4   1  18       21.20        4.73     16.47 o 
  -3   1  18      149.90       90.52     35.19 o 
  -2   1  18       15.53       12.95     10.89 o 
  -1   1  18        1.50        2.14      7.97 o 
   0   1  18      474.17      452.08     33.57 o 
   1   1  18      372.48      365.86     17.07 o 
   2   1  18     1597.15     1726.74     66.17 o 
   3   1  18       55.96       12.36     31.02 o 
  -3   2  18      128.94       87.82     24.95 o 
  -2   2  18      146.33       94.93     29.81 o 
  -1   2  18       15.09       10.45      6.02 o 
   0   2  18        1.41        6.91      6.61 o 
   1   2  18       46.93       39.72     13.29 o 
   2   2  18      224.59      157.55     47.70 o 
  -3   3  18       72.30       59.01     26.51 o 
  -2   3  18       18.28       14.13     11.13 o 
  -1   3  18        4.92       12.27      7.79 o 
   0   3  18      474.40      425.50     21.74 o 
   1   3  18      667.66      659.86     28.80 o 
   2   3  18      101.08       69.65     18.99 o 
  -3   4  18      170.20      122.55     43.08 o 
  -2   4  18       49.55       20.16     17.96 o 
  -1   4  18        4.29       -0.59     10.70 o 
   0   4  18       55.32       37.99     13.08 o 
   1   4  18      672.60      744.21     27.02 o 
   2   4  18      544.86      635.17     45.01 o 
  -2   5  18       39.21       27.83     17.25 o 
  -1   5  18       89.96       55.04     20.58 o 
   0   5  18       27.49       19.53      9.90 o 
   1   5  18        6.18       14.59     12.79 o 
  -1   6  18       81.78       90.99     20.26 o 
   0   6  18      302.63      332.04     48.90 o 
  -1   0  19      426.63      393.60     55.58 o 
   1   0  19       12.79       12.51      9.36 o 
  -2   1  19      318.73      317.58     41.66 o 
  -1   1  19      323.92      350.40     16.76 o 
   0   1  19        2.66       11.16      8.25 o 
   1   1  19      145.34       87.34     24.53 o 
  -1   2  19       34.63       23.37      9.41 o 
   0   2  19        0.29       -3.80      8.80 o 
                                                 
